# Supplementary material for: Analysis of characteristic genes and ceRNA regulation mechanism of endometriosis based on full transcriptional sequencing
Source: Front Genet. 2022 Jul 22;13:902329. doi: 10.3389/fgene.2022.902329 (PMC9353714; doi:10.3389/fgene.2022.902329)
Supplement: Supplementary file 1 [file DataSheet1.ZIP]

Archive with 10 entries (10 files):
- Supplementary material/Figure S1.docx
- Supplementary material/Figure S1.tif
- Supplementary material/Supplementary Table 1.xlsx
- Supplementary material/Supplementary Table 2.xlsx
- Supplementary material/Supplementary Table 3.xlsx
- Supplementary material/Supplementary Table 4.xlsx
- Supplementary material/Supplementary Table 5.xlsx
- Supplementary material/Supplementary Table 6.xlsx
- Supplementary material/Supplementary Table 7.xlsx
- Supplementary material/Supplementary Table 8.xlsx
