# Supplementary material for: Analysis of characteristic genes and ceRNA regulation mechanism of endometriosis based on full transcriptional sequencing
Source: Front Genet. 2022 Jul 22;13:902329. doi: 10.3389/fgene.2022.902329 (PMC9353714; doi:10.3389/fgene.2022.902329)
Supplement: Supplementary file 1 [file DataSheet1.ZIP › Supplementary material/Supplementary Table 1.xlsx]

## Sheet: Sheet1
Symbol	logFC	AveExpr	t	P.Value	adj.P.Val	B
CFH	6.65948	6.60233	30.5689	7.34958e-10	2.15622e-05	13.3991
HPSE2	-6.18326	3.6212	-29.5782	9.65234e-10	2.15622e-05	13.1082
CLDN11	6.86724	4.60453	28.9835	1.14176e-09	2.15622e-05	12.9286
NR5A1	4.21368	2.13534	26.2939	2.55242e-09	2.4855e-05	12.0639
MKX	4.93073	2.67147	26.1438	2.67588e-09	2.4855e-05	12.013
TDRD10	2.87972	2.06715	25.6884	3.09329e-09	2.4855e-05	11.8565
RNF165	-2.97483	2.82663	-25.4473	3.34348e-09	2.4855e-05	11.7724
CYP2J2	-4.11871	2.35884	-25.2327	3.5852e-09	2.4855e-05	11.697
KIAA1324	-6.65929	5.02992	-24.9391	3.94837e-09	2.4855e-05	11.5926
ESR2	4.7418	3.92684	24.4339	4.67361e-09	2.64783e-05	11.41
KCNT2	5.70213	3.51947	24.0861	5.25947e-09	2.70887e-05	11.2819
ARL5AP2	-3.52443	1.79319	-23.7592	5.88581e-09	2.77884e-05	11.1599
LINC00877	-2.62157	3.40887	-23.136	7.32483e-09	3.19222e-05	10.9223
CALD1	2.4636	9.59551	22.4144	9.50514e-09	3.84653e-05	10.6389
PRKAR2B	3.329	4.44926	21.2879	1.45163e-08	5.48282e-05	10.1773
KLHL4	3.75853	3.59285	20.6381	1.87185e-08	6.62811e-05	9.89973
POTEI	-1.43112	0.750323	-20.1256	2.30013e-08	7.66554e-05	9.67449
GATA4	6.19487	3.26336	19.8471	2.5782e-08	7.91648e-05	9.54964
AC026316.3	2.67513	1.33757	19.748	2.68598e-08	7.91648e-05	9.50482
GCKR	2.91377	2.00865	19.6525	2.79463e-08	7.91648e-05	9.46142
AP003548.1	1.88877	1.10828	18.7348	4.1315e-08	0.000109047	9.03311
KAZALD1	-3.2334	1.96016	-18.6326	4.32029e-08	0.000109047	8.98412
LINC01018	3.88138	1.94069	18.3644	4.86303e-08	0.000109047	8.85431
DSE	2.36631	6.04167	18.3549	4.88358e-08	0.000109047	8.84969
DOK5	2.7366	2.10954	18.2751	5.06025e-08	0.000109047	8.81069
PROS1	3.49204	5.5266	18.1698	5.30458e-08	0.000109047	8.75895
AL365259.1	-4.31293	2.54524	-18.1369	5.38365e-08	0.000109047	8.74271
DMD	3.96125	6.59685	18.1345	5.38934e-08	0.000109047	8.74155
GPX3	4.85061	4.08117	17.9748	5.79238e-08	0.000113161	8.66238
AC005224.4	2.14595	1.4509	17.8101	6.24374e-08	0.000117913	8.58
MB21D2	1.83542	2.62426	17.5866	6.92025e-08	0.000126473	8.46701
FMO2	3.87714	2.4954	17.489	7.24096e-08	0.000128199	8.41724
AC103853.2	2.3591	4.16181	17.3695	7.65678e-08	0.000131453	8.35589
CLMN	-2.65985	6.4594	-17.1243	8.59561e-08	0.000143231	8.22878
GPC3	3.72225	2.61935	16.9295	9.43382e-08	0.000150095	8.12648
PEMT	-2.70718	4.48594	-16.9067	9.53743e-08	0.000150095	8.11446
PDE1B	3.90627	3.02867	16.8347	9.87406e-08	0.000151193	8.07632
FZD7	3.5712	3.1072	16.6771	1.06582e-07	0.000158905	7.99227
BMP6	4.24417	3.54415	16.3525	1.25021e-07	0.000166315	7.81671
AC009093.7	2.19097	2.24244	16.3277	1.26571e-07	0.000166315	7.80316
CDH3	5.55709	4.07807	16.3265	1.26649e-07	0.000166315	7.80248
AADAT	-2.13635	4.7501	-16.2924	1.28812e-07	0.000166315	7.78384
CEP85	-1.58334	4.00143	-16.2351	1.32546e-07	0.000166315	7.75239
WIPF3	4.52604	4.37198	16.2028	1.34706e-07	0.000166315	7.7346
RASGRF2	4.82754	5.82492	16.1979	1.35037e-07	0.000166315	7.7319
ADAMTS9-AS1	5.1114	3.52834	16.0378	1.4636e-07	0.000170776	7.64326
DLX6	-4.34405	2.64801	-16.0303	1.4692e-07	0.000170776	7.63906
STX18	-3.03014	7.12187	-16.0198	1.47701e-07	0.000170776	7.63322
MYOCD	4.78959	4.33499	15.8978	1.57138e-07	0.000174155	7.56503
AC090673.1	4.91206	3.55614	15.8896	1.57797e-07	0.000174155	7.56042
SNX29P2	2.4867	1.93492	15.8643	1.59845e-07	0.000174155	7.54622
UGT8	-4.58293	2.86035	-15.7882	1.66191e-07	0.000177652	7.50335
BST2	4.03838	4.98565	15.7355	1.70757e-07	0.000179152	7.4735
AMHR2	3.4629	1.833	15.6844	1.75315e-07	0.000180591	7.44449
KLHDC8A	6.63881	4.73616	15.6367	1.79686e-07	0.000181788	7.41737
ASAP3	1.17132	6.19348	15.5798	1.85066e-07	0.000183946	7.38487
MEIS2	1.86508	5.57517	15.5102	1.91894e-07	0.000187444	7.34496
PLS3	1.39932	7.06114	15.3309	2.10807e-07	0.000198475	7.2414
REV3L	-2.78358	9.13803	-15.3285	2.11079e-07	0.000198475	7.23997
VANGL1	-1.13885	5.19559	-15.3051	2.13696e-07	0.000198475	7.22639
LINC02381	2.59144	1.56856	15.1298	2.3455e-07	0.000211202	7.12378
CAMK1G	4.09194	2.55501	15.1201	2.35764e-07	0.000211202	7.1181
MARVELD3	-1.947	2.2327	-15.0187	2.48924e-07	0.000214648	7.05823
BICC1	3.04299	5.93817	15.0103	2.50053e-07	0.000214648	7.05324
ZFPM2	2.79659	6.59598	14.739	2.89697e-07	0.000244967	6.891
CHL1	7.45248	4.96264	14.6193	3.0939e-07	0.000254036	6.81849
SLC16A4	2.69695	4.17071	14.553	3.20917e-07	0.000254395	6.77815
C7	6.38311	7.31549	14.5214	3.26594e-07	0.000254395	6.75881
GPM6B	-4.08729	3.62277	-14.4681	3.36403e-07	0.000254395	6.72617
PLSCR4	2.42639	6.02778	14.4427	3.41194e-07	0.000254395	6.71058
FOXP1	2.46725	7.14021	14.4308	3.43481e-07	0.000254395	6.70321
PIP5K1B	-5.10363	4.94619	-14.4149	3.46536e-07	0.000254395	6.69344
GREM2	-4.52519	3.99274	-14.405	3.48457e-07	0.000254395	6.68735
PLPPR4	-4.00371	3.32152	-14.3959	3.5024e-07	0.000254395	6.68172
SERPINA3	3.01428	1.88108	14.3321	3.62984e-07	0.000257061	6.6423
MSX1	-4.47308	3.05263	-14.2806	3.73656e-07	0.000261352	6.61033
GDF11	-2.14555	5.86297	-14.2036	3.9025e-07	0.000269331	6.5624
HSD11B1	4.19944	2.29175	14.1842	3.94572e-07	0.000269331	6.55025
CSTA	2.91799	1.5898	14.1325	4.0632e-07	0.000274048	6.51788
SYTL2	2.44845	5.0803	14.0986	4.14243e-07	0.000276105	6.49657
AFAP1-AS1	3.94719	1.99208	14.0399	4.28369e-07	0.0002822	6.45958
CCDC194	1.83013	1.04316	13.977	4.44113e-07	0.000289209	6.41975
BISPR	2.17962	1.84109	13.8607	4.74938e-07	0.000302347	6.34571
RNF217	1.15501	6.46594	13.8606	4.74961e-07	0.000302347	6.34565
FRAS1	-4.23281	6.09421	-13.8366	4.81621e-07	0.00030318	6.33029
PLSCR1	2.09236	5.86016	13.7834	4.96754e-07	0.000306869	6.29615
SERPINE2	4.47569	6.01878	13.778	4.98313e-07	0.000306869	6.29269
SERPING1	3.0232	7.08407	13.7361	5.10646e-07	0.000311082	6.26571
LINC00930	-3.40892	2.21388	-13.683	5.26746e-07	0.000316042	6.23145
WNT2B	3.92349	4.59922	13.655	5.35461e-07	0.000316042	6.21334
AC126773.2	3.19772	1.6267	13.6548	5.35522e-07	0.000316042	6.21321
FLRT3	4.55601	3.56672	13.5405	5.7286e-07	0.000334329	6.13882
NAA60	-1.40128	5.25279	-13.5245	5.78311e-07	0.000334329	6.12837
GATA6	5.12111	3.86678	13.4809	5.9346e-07	0.000339621	6.09982
FAR2P3	-4.28962	2.20965	-13.4496	6.04625e-07	0.000342041	6.07925
FOXA2	-2.56963	1.36949	-13.4354	6.09763e-07	0.000342041	6.06991
AFF1	1.17614	8.08889	13.3623	6.3699e-07	0.000353811	6.02168
GATA2	-2.81217	4.5966	-13.3445	6.43821e-07	0.000354133	6.00991
SYNPO2	1.91047	8.88947	13.2703	6.73203e-07	0.000365261	5.96064
TCEAL2	3.68622	1.89634	13.2527	6.8041e-07	0.000365261	5.94889
IFI44	1.68255	4.92234	13.2338	6.88209e-07	0.000365261	5.9363
ARX	5.13248	2.56624	13.2299	6.8984e-07	0.000365261	5.93369
SLC29A2	-2.3289	1.77328	-13.1869	7.08021e-07	0.000371416	5.90497
ARHGEF28	2.67832	6.72842	13.0743	7.58264e-07	0.000394123	5.82927
TMEM132B	-4.98657	3.95776	-13.0359	7.76296e-07	0.000399827	5.80332
MLEC	-1.15369	7.67649	-12.8813	8.53894e-07	0.000435832	5.69812
TCEAL3	1.59887	4.65242	12.8304	8.81317e-07	0.000445813	5.66321
AKAP12	2.17433	7.97002	12.8098	8.92662e-07	0.000447555	5.64908
AC025279.1	2.10704	1.65877	12.7804	9.09165e-07	0.000448712	5.62885
NDE1	-1.55823	4.7627	-12.7651	9.17886e-07	0.000448712	5.61831
GATM	3.80483	4.37857	12.7472	9.28236e-07	0.000448712	5.60593
AIFM1	-1.65056	4.64932	-12.7323	9.36951e-07	0.000448712	5.59561
CHN2	1.91714	4.42637	12.7194	9.44513e-07	0.000448712	5.58673
STX18-IT1	-2.8323	3.41869	-12.6983	9.57104e-07	0.000448712	5.5721
LINC00884	1.19545	1.52357	12.6963	9.58329e-07	0.000448712	5.57069
AL035681.1	1.82186	1.48318	12.66	9.80439e-07	0.000455301	5.5455
KLHDC8B	1.65339	3.81833	12.6332	9.9713e-07	0.000456418	5.52685
AC017007.2	1.61911	1.0936	12.6303	9.98955e-07	0.000456418	5.52484
AP000280.1	2.36648	1.19784	12.614	1.00928e-06	0.000457444	5.51348
ANKRD6	1.69009	5.31409	12.5908	1.02423e-06	0.000460537	5.49724
PAWR	1.3127	7.21303	12.5546	1.04798e-06	0.000467507	5.47192
STEAP2	2.90026	5.70584	12.5111	1.07731e-06	0.000469352	5.44143
DENND5B	2.14495	6.75913	12.5044	1.0819e-06	0.000469352	5.43674
TMEM30B	-2.64025	3.37412	-12.4955	1.0881e-06	0.000469352	5.43043
RAB3D	-1.40209	4.76497	-12.4876	1.09354e-06	0.000469352	5.42492
POTEJ	-2.52232	1.32949	-12.466	1.10873e-06	0.000472295	5.40968
PRSS42	-1.2633	1.36655	-12.3399	1.20211e-06	0.000504487	5.32035
FAM133CP	2.08008	2.20618	12.3009	1.23274e-06	0.000513536	5.29256
FIBIN	5.97231	3.19892	12.2513	1.273e-06	0.000526435	5.25707
DIRAS3	4.40271	3.94967	12.2197	1.29936e-06	0.000533443	5.23442
OVOL2	-2.89638	1.69621	-12.1982	1.31766e-06	0.00053368	5.21897
AP003035.1	1.5651	1.33823	12.189	1.32554e-06	0.00053368	5.21238
MSR1	2.58177	3.88374	12.1788	1.33438e-06	0.00053368	5.20504
LMOD1	3.11493	5.80084	12.1582	1.35247e-06	0.00053368	5.19017
CNKSR1	-1.88321	2.93319	-12.1568	1.35372e-06	0.00053368	5.18915
FSHR	3.2552	1.66841	12.1498	1.35993e-06	0.00053368	5.18409
C12orf54	1.47909	1.07056	12.1431	1.36587e-06	0.00053368	5.17927
PCED1B	1.78257	3.81914	12.1179	1.38859e-06	0.000535759	5.16105
SPRR2F	3.10359	1.55179	12.0764	1.42687e-06	0.00054312	5.13101
TMEM176A	2.91533	3.34002	12.0734	1.42969e-06	0.00054312	5.12883
TRABD2A	5.37702	3.56094	12.0647	1.43797e-06	0.00054312	5.12245
TTC39B	1.60505	5.72306	12.0204	1.48051e-06	0.000555484	5.09024
INSR	1.39594	7.71561	12.0093	1.49139e-06	0.000555886	5.08215
NRP2	4.53793	6.61808	11.9823	1.5182e-06	0.000562182	5.06246
PIK3AP1	2.1514	3.89595	11.9399	1.56148e-06	0.000574451	5.03142
GRAMD1B	3.10089	4.36762	11.9044	1.59881e-06	0.000584391	5.00531
RAB6C-AS1	-3.25276	2.01405	-11.8895	1.61475e-06	0.000586433	4.99435
MCF2	2.2942	1.57351	11.8024	1.71153e-06	0.000614993	4.93004
AL133330.1	-1.2353	2.0823	-11.7886	1.72751e-06	0.000614993	4.91977
CASP4	1.15358	5.86188	11.7874	1.72882e-06	0.000614993	4.91894
FOXC1	2.67983	2.3768	11.7806	1.73681e-06	0.000614993	4.91384
ZNF483	2.24294	5.2185	11.7461	1.77751e-06	0.000616185	4.88825
ECI1	-1.70794	3.39948	-11.7394	1.7856e-06	0.000616185	4.88324
FABP4	2.3574	1.42996	11.7341	1.79196e-06	0.000616185	4.8793
PLN	3.48929	2.28413	11.7258	1.80207e-06	0.000616185	4.87309
DAGLA	-2.29001	2.95666	-11.723	1.80543e-06	0.000616185	4.87103
LETM1	-1.25793	5.174	-11.6765	1.86309e-06	0.000630662	4.83629
TOM1L1	-1.86792	4.47232	-11.6709	1.87011e-06	0.000630662	4.83214
DUBR	2.31623	4.51317	11.6275	1.92604e-06	0.00064568	4.79958
LMCD1	2.73952	5.10149	11.613	1.94517e-06	0.000648255	4.78866
HOXB7	-3.1691	2.19274	-11.5966	1.96699e-06	0.000648648	4.77634
HEY2	-3.34109	4.00124	-11.5805	1.98865e-06	0.000648648	4.76424
WDR77	-1.91131	4.5318	-11.5752	1.99587e-06	0.000648648	4.76023
CAV2	2.31503	4.85263	11.5654	2.00931e-06	0.000648648	4.75282
GLUL	1.82823	8.49683	11.5584	2.01899e-06	0.000648648	4.7475
LINC02438	-1.57431	0.918253	-11.5255	2.06488e-06	0.000648648	4.72267
CD47	2.02211	6.84516	11.5108	2.08584e-06	0.000648648	4.71152
ASXL3	2.81344	4.74849	11.4966	2.10625e-06	0.000648648	4.70076
SOX17	-3.40135	4.11997	-11.494	2.11002e-06	0.000648648	4.69878
ADRB3	3.0216	1.59859	11.4927	2.11194e-06	0.000648648	4.69777
AC068733.3	1.05155	0.874417	11.483	2.12603e-06	0.000648648	4.69043
COL23A1	-3.23677	2.61609	-11.478	2.13339e-06	0.000648648	4.68661
SREBF2	-1.68985	6.52593	-11.4695	2.14587e-06	0.000648648	4.68017
AC015959.1	-1.51342	1.02335	-11.4689	2.14677e-06	0.000648648	4.6797
TMEM150C	2.05763	4.5283	11.4524	2.1712e-06	0.000650842	4.6672
KRT8P42	1.58914	0.85481	11.4065	2.24118e-06	0.000668284	4.63215
PCGF5	1.21096	5.93031	11.3546	2.32323e-06	0.000689124	4.59242
DTNA	3.16036	3.38456	11.3363	2.35288e-06	0.000694284	4.5784
HSD11B2	-4.43456	3.98764	-11.3271	2.36809e-06	0.000695152	4.57128
PBX3	2.49477	5.46702	11.2978	2.41684e-06	0.000705806	4.54877
ABCA17P	1.34958	1.2925	11.2782	2.45021e-06	0.00071188	4.53362
PIK3C2G	-4.19277	2.32249	-11.2343	2.52661e-06	0.000722955	4.49969
ELMO3	-1.97067	2.11195	-11.2222	2.54818e-06	0.000725123	4.4903
ZG16B	-1.15321	0.607677	-11.2157	2.55978e-06	0.000725123	4.48528
LMNTD2	-1.21812	1.24887	-11.173	2.63778e-06	0.000739818	4.45211
RADIL	-1.68078	2.07907	-11.1542	2.67302e-06	0.00074307	4.43745
NFASC	4.184	5.64798	11.1528	2.6756e-06	0.00074307	4.43638
MPDZ	1.52511	7.31463	11.1336	2.71208e-06	0.000743243	4.42142
C17orf58	-1.82323	2.65031	-11.1318	2.71558e-06	0.000743243	4.41999
TMEM176B	2.80633	4.19915	11.1195	2.73928e-06	0.000745281	4.41039
NCOA7	1.71821	5.7014	11.1143	2.74934e-06	0.000745281	4.40634
CCT5	-1.24822	6.72093	-11.1049	2.76783e-06	0.000746722	4.39893
FANCC	-1.50429	4.32439	-11.0659	2.84532e-06	0.000751697	4.36842
AC092645.1	-2.25153	2.40293	-11.065	2.8472e-06	0.000751697	4.36769
C9orf152	-5.23248	3.06199	-11.0625	2.85228e-06	0.000751697	4.36572
LINC01936	1.8632	1.20868	11.0623	2.85261e-06	0.000751697	4.36559
SDR42E1	-3.16909	3.57695	-11.0512	2.87531e-06	0.00075335	4.35684
PDGFD	3.72858	4.34009	11.0462	2.88548e-06	0.00075335	4.35294
SYNE4	-1.43929	1.64785	-11.0267	2.92596e-06	0.000760414	4.33754
HID1	-2.81756	4.14115	-10.976	3.03384e-06	0.000781103	4.29754
TCEAL1	1.99312	5.45912	10.9654	3.05692e-06	0.000781103	4.28916
TCF21	5.44038	4.12228	10.9649	3.05783e-06	0.000781103	4.28883
AC010636.1	4.11817	2.09288	10.9565	3.07629e-06	0.000781103	4.28218
JAK3	2.5778	3.99018	10.9525	3.08529e-06	0.000781103	4.27895
AGTR1	2.22845	1.55188	10.9454	3.10094e-06	0.000781103	4.27336
KRT8P13	2.50996	1.27237	10.9449	3.10208e-06	0.000781103	4.27296
PRKCQ	-2.43042	3.80852	-10.9369	3.11989e-06	0.000782112	4.26663
SNCG	2.23219	1.79171	10.8958	3.21358e-06	0.000796777	4.23394
AL365361.1	1.58516	1.50867	10.8901	3.22669e-06	0.000796777	4.22944
COL8A1	6.88882	4.39755	10.8867	3.23464e-06	0.000796777	4.22672
ESR1	-3.25238	8.18638	-10.864	3.28807e-06	0.000804142	4.20862
NEK7	1.28408	6.01091	10.8619	3.29293e-06	0.000804142	4.20699
PTGIS	5.87167	5.45794	10.8165	3.40312e-06	0.000823404	4.17062
GABRA3	-3.11719	1.58957	-10.8034	3.43536e-06	0.000823404	4.1602
AOX1	5.34848	4.67305	10.7898	3.4696e-06	0.000825926	4.14924
ABCA9	3.41498	5.77019	10.7418	3.59292e-06	0.000848153	4.11065
DAPK1	2.72191	7.07303	10.7238	3.64035e-06	0.000851665	4.09616
AC009093.10	1.37394	1.32925	10.7226	3.64374e-06	0.000851665	4.09513
PPFIBP1	2.13202	7.94146	10.7191	3.65289e-06	0.000851665	4.09236
PKD1L2	-3.75374	6.37326	-10.6965	3.71384e-06	0.000862326	4.07408
PABPC1P4	1.19629	1.88278	10.6888	3.73481e-06	0.000863657	4.06785
ARFGEF3	-2.61219	3.74935	-10.6571	3.82261e-06	0.000876801	4.04218
HAGLR	1.82641	1.92775	10.6369	3.87992e-06	0.000886359	4.02573
PDE7B	3.28075	4.71806	10.6154	3.94176e-06	0.000896869	4.00826
TBC1D30	-1.65897	3.57775	-10.5649	4.09137e-06	0.000910785	3.9671
QSOX2	-1.15163	4.69625	-10.5604	4.10517e-06	0.000910785	3.96338
PRELP	5.14017	5.10122	10.5572	4.11502e-06	0.000910785	3.96073
FILIP1L	3.67051	6.40203	10.5552	4.12087e-06	0.000910785	3.95917
RNF212	1.37799	4.07091	10.5488	4.14067e-06	0.000910785	3.95387
ARHGAP22	2.72684	2.90875	10.5478	4.1435e-06	0.000910785	3.95312
LNCSRLR	1.40729	1.50653	10.5465	4.14761e-06	0.000910785	3.95202
FGL1	-4.9717	3.50693	-10.5206	4.2282e-06	0.000924899	3.93076
MARVELD2	-3.4403	3.2487	-10.4777	4.36517e-06	0.000947544	3.89553
FCGR2B	2.01551	1.89475	10.4433	4.47888e-06	0.000964833	3.86712
GNG12	1.45632	6.93979	10.4197	4.55857e-06	0.000978279	3.84763
OPTN	2.00004	5.90966	10.3983	4.63233e-06	0.00098172	3.8299
LHX9	5.21034	2.6654	10.3949	4.64391e-06	0.00098172	3.82714
AC009093.2	2.22516	2.6974	10.3817	4.69038e-06	0.000987858	3.81614
PROK1	4.39842	2.55885	10.3514	4.79832e-06	0.000997917	3.791
LINC01116	2.5986	1.94876	10.3492	4.80658e-06	0.000997917	3.7891
GLYATL2	-2.47042	1.46719	-10.3471	4.81391e-06	0.000997917	3.78742
RAB25	-3.40166	2.36764	-10.3447	4.82278e-06	0.000997917	3.78538
SH3RF2	-2.93167	3.41287	-10.337	4.85067e-06	0.000997917	3.77901
SAMD12	-1.24401	4.63588	-10.3341	4.86145e-06	0.000997917	3.77656
NEXN	3.64736	4.53136	10.322	4.90622e-06	0.00100249	3.76643
SIGLEC11	4.38983	2.84421	10.3185	4.91911e-06	0.00100249	3.76353
CR848007.1	-2.34076	1.49856	-10.2912	5.0217e-06	0.00101973	3.74073
VCAM1	4.60909	3.92946	10.2755	5.08174e-06	0.00102697	3.7276
DPYSL3	4.45572	7.73435	10.2724	5.09359e-06	0.00102697	3.72503
SCN7A	6.19231	4.9962	10.2519	5.17362e-06	0.00103864	3.7078
AL035409.1	1.66854	0.935833	10.2213	5.29551e-06	0.00104761	3.68207
CDC42EP3	2.08992	6.58259	10.2118	5.33369e-06	0.00104761	3.67414
AC073316.3	-1.515	0.95485	-10.2103	5.3399e-06	0.00104761	3.67285
F8	2.51981	4.90408	10.2058	5.35837e-06	0.00104761	3.66904
C10orf10	3.30269	5.56551	10.2034	5.36826e-06	0.00104761	3.667
DEPTOR	1.64417	5.43636	10.2003	5.38088e-06	0.00104761	3.66441
NOS2	1.09821	1.13269	10.1833	5.45098e-06	0.00105762	3.65011
FIGN	3.11295	4.12333	10.1684	5.51374e-06	0.00106269	3.63746
AC009093.8	1.52317	0.924105	10.1682	5.5146e-06	0.00106269	3.63729
TP53	-1.17522	5.766	-10.1572	5.56106e-06	0.00106801	3.62802
LRMP	1.13472	2.68457	10.1473	5.6033e-06	0.00107248	3.61966
RASSF9	2.1415	3.64013	10.1295	5.68043e-06	0.00108359	3.60455
CCDC69	1.94045	4.13259	10.1236	5.70636e-06	0.00108488	3.59952
PLAC9P1	-3.01118	1.90689	-10.1179	5.73117e-06	0.00108595	3.59473
ELMO1	2.04932	4.67519	10.1038	5.79349e-06	0.00109254	3.58278
LINC00513	-2.23061	1.58535	-10.1014	5.80449e-06	0.00109254	3.58069
AC008659.1	-1.69612	1.11383	-10.0886	5.86194e-06	0.0010997	3.56981
ANXA8L1	3.02807	1.51404	10.0575	6.00423e-06	0.00112267	3.54331
AC007849.1	-2.20418	3.53171	-10.0445	6.06479e-06	0.00113027	3.53222
AL391822.1	2.77069	1.72351	10.0381	6.09472e-06	0.00113212	3.52679
RAB6C	-3.37487	2.63567	-10.0268	6.14835e-06	0.00113835	3.51711
LINC01638	2.30557	1.28209	10.0074	6.24175e-06	0.00115188	3.50045
CALHM5	2.21069	2.7513	9.99672	6.29344e-06	0.00115579	3.49134
REV3L-IT1	-2.59747	2.92036	-9.99461	6.30378e-06	0.00115579	3.48953
PLOD2	1.79098	6.18565	9.98725	6.33989e-06	0.00115858	3.48322
GATAD2A	-1.17201	5.73741	-9.97059	6.42254e-06	0.00115858	3.46891
SMUG1-AS1	1.11727	0.717899	9.96874	6.4318e-06	0.00115858	3.46732
AC093890.1	-1.14697	0.70876	-9.96643	6.44338e-06	0.00115858	3.46533
ENPP6	3.76944	2.03657	9.96633	6.44389e-06	0.00115858	3.46525
AL162386.2	1.1965	2.04816	9.96144	6.4685e-06	0.00115858	3.46103
SLC15A3	1.27655	3.15611	9.95864	6.48258e-06	0.00115858	3.45863
CASC10	1.85221	2.57258	9.94362	6.55893e-06	0.00116854	3.4457
THRB	2.51964	2.56998	9.93522	6.60205e-06	0.00117254	3.43846
PHACTR2	1.39831	6.57723	9.92774	6.64072e-06	0.00117567	3.43201
SLITRK6	-5.2553	2.96488	-9.9238	6.66121e-06	0.00117567	3.42861
RAB9B	2.89155	3.7999	9.90301	6.77034e-06	0.00119122	3.41065
RNU6-979P	-1.98033	1.42386	-9.89833	6.79522e-06	0.0011919	3.4066
MIR4524A	1.31681	0.964075	9.88922	6.84389e-06	0.00119673	3.39872
LINC01554	1.59022	1.20195	9.8796	6.89569e-06	0.0012011	3.39039
DTX1	-2.96642	3.54695	-9.87672	6.91126e-06	0.0012011	3.3879
GYPE	-1.38645	0.940093	-9.84991	7.05834e-06	0.00120907	3.36464
ZNF540	1.77523	3.34524	9.84335	7.09485e-06	0.00120907	3.35894
ST6GALNAC5	3.1688	2.80542	9.84126	7.10651e-06	0.00120907	3.35713
GBP1P1	2.29993	2.03898	9.83451	7.14438e-06	0.00121187	3.35126
PRR15	-3.53178	3.58901	-9.82438	7.20163e-06	0.00121794	3.34244
CPXM2	4.85367	3.49984	9.8099	7.28427e-06	0.00122787	3.32984
AC068587.6	-2.31559	3.81747	-9.80652	7.30373e-06	0.00122787	3.32689
FCHSD2	1.51383	6.49133	9.80003	7.34127e-06	0.00123053	3.32123
ZDHHC23	-1.87737	3.27225	-9.78875	7.40696e-06	0.00123218	3.31139
GATA2-AS1	-3.31251	3.83681	-9.78693	7.41763e-06	0.00123218	3.3098
IFI44L	2.68395	5.1563	9.77596	7.48228e-06	0.00123589	3.30021
ANKRD13B	-1.98083	4.66245	-9.77009	7.51715e-06	0.0012366	3.29508
MSX2	-4.0813	2.56556	-9.76788	7.53028e-06	0.0012366	3.29315
STAT5A	1.02698	4.60366	9.76173	7.5671e-06	0.00123877	3.28776
MCUB	1.74818	2.93038	9.75601	7.60146e-06	0.00123877	3.28276
GNG4	2.61715	3.63036	9.75475	7.60907e-06	0.00123877	3.28165
CAVIN4	-1.76014	2.40574	-9.74899	7.6439e-06	0.00124087	3.27661
AQP11	2.65662	2.02464	9.74526	7.66654e-06	0.00124099	3.27334
SP110	1.31715	5.12438	9.7301	7.75936e-06	0.00125244	3.26005
COL12A1	2.57367	9.43119	9.70534	7.91371e-06	0.00127373	3.23829
PGR	-2.28958	9.09483	-9.70015	7.94649e-06	0.00127538	3.23373
HS6ST3	-3.41814	1.9175	-9.68336	8.05356e-06	0.00128236	3.21895
MGLL	-2.28601	5.73239	-9.68269	8.05791e-06	0.00128236	3.21835
DCN	2.40507	9.64048	9.67196	8.12722e-06	0.00128977	3.20889
C1S	1.83356	9.17127	9.6644	8.1764e-06	0.00129395	3.20223
PPM1G	-1.12347	6.06311	-9.65718	8.22376e-06	0.00129782	3.19585
ABCC8	-3.9502	2.49592	-9.63718	8.35645e-06	0.00131145	3.17817
ARHGAP25	2.49452	4.51209	9.61184	8.528e-06	0.00132735	3.15573
EBP	-1.80311	3.96588	-9.59772	8.62532e-06	0.00133754	3.1432
ARID3B	-1.1554	3.42598	-9.5948	8.64557e-06	0.00133754	3.14061
ZBTB8B	-2.78469	2.4208	-9.5921	8.66435e-06	0.00133754	3.13821
COBL	-3.45174	4.50562	-9.57853	8.75947e-06	0.00134022	3.12615
SLC26A7	-6.39285	4.14326	-9.57681	8.77163e-06	0.00134022	3.12462
AL137186.2	1.37786	1.52282	9.57676	8.77199e-06	0.00134022	3.12457
CLIC6	2.58029	2.71916	9.56992	8.8205e-06	0.00134022	3.11848
PDZRN4	3.00781	2.42474	9.56902	8.82688e-06	0.00134022	3.11768
PDLIM3	6.35901	4.77244	9.56615	8.8473e-06	0.00134022	3.11513
GALNT15	4.63487	3.41914	9.55411	8.93365e-06	0.0013467	3.10441
TMEM132C	-4.37353	5.40983	-9.55356	8.93762e-06	0.0013467	3.10392
RCOR1	-1.15052	6.18708	-9.51404	9.2278e-06	0.00138505	3.06863
UBXN8	3.74954	5.08348	9.51227	9.24102e-06	0.00138505	3.06705
CLEC2B	1.67043	5.14264	9.50566	9.29066e-06	0.00138882	3.06113
AC092999.1	1.36649	1.29499	9.502	9.31826e-06	0.00138928	3.05786
BCL6	1.77167	5.75351	9.48888	9.41797e-06	0.00139679	3.0461
ITPR1	2.3341	7.3749	9.48386	9.4564e-06	0.00139883	3.04161
GPRASP1	1.30951	7.10017	9.46965	9.56626e-06	0.00141117	3.02885
HS3ST3B1	2.32993	2.19452	9.46439	9.60722e-06	0.00141117	3.02413
ATL1	1.32316	3.41072	9.4203	9.95875e-06	0.00145723	2.98445
EMX2OS	-1.05807	6.87368	-9.4143	1.00077e-05	0.00145723	2.97904
AC023595.1	-2.00635	1.36007	-9.40633	1.00732e-05	0.00145723	2.97184
RIMS3	1.58309	2.16829	9.38335	1.02644e-05	0.00147223	2.95106
AC119674.1	-1.12095	3.21558	-9.37078	1.03707e-05	0.00147608	2.93969
TSPAN2	2.47752	2.8919	9.36788	1.03955e-05	0.00147608	2.93706
SGCE	3.24452	4.87345	9.35394	1.05151e-05	0.00148933	2.92442
MGARP	1.4946	0.938005	9.34428	1.0599e-05	0.00149354	2.91565
FNDC4	2.09011	3.9448	9.34425	1.05992e-05	0.00149354	2.91563
PDLIM5	1.86455	7.29696	9.33755	1.06578e-05	0.00149354	2.90954
KCTD14	-2.66115	2.11169	-9.3354	1.06766e-05	0.00149354	2.90759
AC104123.1	1.10168	1.12821	9.32936	1.07299e-05	0.00149598	2.9021
STXBP2	-2.32147	2.32576	-9.31852	1.08261e-05	0.00150332	2.89224
LINC01782	-1.29992	0.649959	-9.30156	1.09786e-05	0.00151705	2.8768
BMP3	3.26219	2.08659	9.29397	1.10476e-05	0.00152288	2.86987
AC092427.1	-3.16256	4.02439	-9.27662	1.12072e-05	0.00154113	2.85404
RASEF	-2.93843	3.46872	-9.26811	1.12865e-05	0.00154827	2.84626
MEF2C-AS1	2.38611	4.70678	9.26414	1.13236e-05	0.00154961	2.84263
WARS2-IT1	1.3867	0.824857	9.25659	1.13947e-05	0.00155558	2.83572
AL161457.1	1.33701	1.36805	9.25113	1.14464e-05	0.00155697	2.83072
TMEM255A	4.37586	2.69227	9.24545	1.15004e-05	0.00155697	2.82552
LARGE2	-2.72535	2.57609	-9.24423	1.15121e-05	0.00155697	2.82441
ABCA8	2.87298	7.1876	9.23495	1.16011e-05	0.0015649	2.8159
SPDEF	-3.93066	2.3235	-9.22926	1.16561e-05	0.00156859	2.81068
LVRN	3.77197	2.82875	9.22318	1.17152e-05	0.00156965	2.8051
AC005495.1	3.19789	2.66337	9.22274	1.17194e-05	0.00156965	2.8047
AC091544.5	-3.43412	3.10662	-9.21287	1.1816e-05	0.00157886	2.79563
SLC19A3	1.8007	0.971077	9.19458	1.19974e-05	0.00159932	2.77882
AC023043.1	1.81362	1.61583	9.18804	1.2063e-05	0.00160341	2.7728
HOXA11-AS	-1.33224	0.886527	-9.1798	1.21463e-05	0.00160782	2.76521
AC007611.1	-1.02636	0.97477	-9.17385	1.22067e-05	0.00161205	2.75972
SAE1	-1.26212	5.64789	-9.16413	1.23063e-05	0.00162142	2.75076
WWTR1	1.29298	7.29986	9.1611	1.23375e-05	0.00162176	2.74796
TET3	-1.09832	6.11106	-9.15717	1.23781e-05	0.00162333	2.74433
AC006020.1	1.18425	0.740228	9.14498	1.2505e-05	0.00163108	2.73307
ZNF516	-1.72625	8.44944	-9.14178	1.25385e-05	0.00163108	2.73011
TSHZ1	1.18238	6.72095	9.13562	1.26034e-05	0.00163108	2.72441
AIMP2	-1.4957	3.20766	-9.13501	1.26099e-05	0.00163108	2.72385
ANKFN1	-4.39454	3.18889	-9.12971	1.26661e-05	0.00163461	2.71894
CAMSAP3	-2.67275	2.38307	-9.12271	1.27406e-05	0.00164049	2.71247
GPC6	2.04424	6.1727	9.08719	1.31267e-05	0.00167876	2.67951
IL13RA1	1.15715	6.99761	9.06154	1.34135e-05	0.00170592	2.65565
STK17A	1.39166	4.84559	9.06014	1.34293e-05	0.00170592	2.65435
RPL23AP32	1.54204	2.64761	9.05517	1.34858e-05	0.00170926	2.64972
LINC01550	1.84202	1.63827	9.02882	1.37896e-05	0.00173713	2.62513
STXBP6	-3.37136	3.91522	-9.02614	1.38209e-05	0.00173713	2.62262
GAS1	3.70112	4.56629	9.0255	1.38284e-05	0.00173713	2.62203
ST3GAL4	1.72141	5.33054	9.00937	1.40187e-05	0.00175651	2.60694
PGM5	2.20122	4.99322	9.00395	1.40833e-05	0.00175651	2.60187
CXXC5	-1.46389	3.79505	-9.00395	1.40833e-05	0.00175651	2.60187
RPN1	-1.01824	7.15021	-9.00199	1.41066e-05	0.00175651	2.60004
RBBP8NL	-1.37743	0.747836	-8.99276	1.42177e-05	0.00176645	2.59138
LPP	1.27985	9.31888	8.98728	1.4284e-05	0.00177081	2.58624
FBLN7	-3.10844	2.95454	-8.98384	1.43257e-05	0.00177211	2.58302
ACACA	-1.25452	7.41992	-8.97225	1.44676e-05	0.00178576	2.57215
RCC2	-1.30657	6.58724	-8.96	1.46193e-05	0.00179706	2.56063
TNFRSF13C	-1.27934	0.978301	-8.95974	1.46226e-05	0.00179706	2.56039
GMPPB	-1.40783	4.15868	-8.95234	1.4715e-05	0.00180383	2.55343
HLF	2.36371	5.66378	8.94511	1.4806e-05	0.00180395	2.54663
C2orf16	2.20533	1.55489	8.93877	1.48863e-05	0.00180983	2.54066
AC022919.1	1.31917	2.08623	8.9292	1.50085e-05	0.0018197	2.53164
LPAR4	2.47564	2.73228	8.92544	1.50568e-05	0.0018197	2.52809
LINC00957	1.00052	1.02201	8.92098	1.51142e-05	0.0018197	2.52389
WISP2	4.37134	2.80184	8.92024	1.51238e-05	0.0018197	2.52319
LPCAT2	1.2133	4.86882	8.91729	1.5162e-05	0.00181992	2.52041
PLXDC2	2.50881	7.36756	8.91121	1.52411e-05	0.00182555	2.51466
HOXB5	-3.21069	2.52196	-8.88774	1.55505e-05	0.00185477	2.49248
CAMK1D	1.42568	4.20856	8.87797	1.56815e-05	0.00186646	2.48323
GPSM2	-2.72981	4.22189	-8.86836	1.58114e-05	0.00186824	2.47412
IDS	1.44149	6.45217	8.86724	1.58266e-05	0.00186824	2.47306
CPVL	2.27562	3.59452	8.86344	1.58784e-05	0.00186824	2.46946
DLX6-AS1	-4.97078	3.64521	-8.86182	1.59004e-05	0.00186824	2.46793
RUNX1	3.24399	6.47881	8.86156	1.5904e-05	0.00186824	2.46768
DPF1	-1.55072	1.45887	-8.85977	1.59285e-05	0.00186824	2.46598
FAM162A	1.30668	4.27243	8.83989	1.62034e-05	0.00189029	2.44709
AC105265.4	-1.02919	0.633285	-8.83832	1.62253e-05	0.00189029	2.44561
CDCA7	-4.49203	4.40316	-8.83665	1.62487e-05	0.00189029	2.44401
FGF13	-1.94492	4.02572	-8.83066	1.63327e-05	0.0018958	2.43832
NTRK2	4.89427	4.27676	8.82765	1.63752e-05	0.0018958	2.43545
ABLIM1	2.35209	8.05182	8.8215	1.64622e-05	0.00189953	2.42961
SHE	2.16947	4.36121	8.818	1.65121e-05	0.00190141	2.42627
PLA2G5	5.55309	2.79114	8.80841	1.66494e-05	0.00191078	2.41713
USP54	-1.47524	6.58569	-8.80761	1.66609e-05	0.00191078	2.41637
ITM2A	3.65375	3.23824	8.79002	1.69162e-05	0.00193112	2.39959
CDKN1C	1.71456	3.57406	8.78845	1.69392e-05	0.00193112	2.39809
TBC1D24	-1.29273	4.35627	-8.78604	1.69746e-05	0.00193112	2.39579
HERC5	2.49033	3.99787	8.78092	1.705e-05	0.0019332	2.3909
HMGB3	-2.61655	4.6664	-8.78016	1.70612e-05	0.0019332	2.39017
FAM19A2	2.77117	4.42683	8.77519	1.71348e-05	0.00193767	2.38542
FREM2	-4.37061	4.91851	-8.75888	1.73789e-05	0.00195746	2.36981
PAPOLB	-1.57647	1.88035	-8.74777	1.75475e-05	0.00197252	2.35916
AL662889.1	1.31084	1.72864	8.74391	1.76063e-05	0.00197522	2.35547
GPR1	2.80029	1.71465	8.73902	1.76813e-05	0.00197601	2.35078
ARHGAP24	2.15156	3.51334	8.72568	1.78878e-05	0.00199495	2.33796
GALNT4	-1.90606	1.4588	-8.71755	1.80149e-05	0.00200156	2.33015
CYS1	2.27885	2.08124	8.71737	1.80177e-05	0.00200156	2.32998
CNOT11	-1.57841	5.05758	-8.71381	1.80737e-05	0.00200385	2.32656
BSPRY	-2.76631	1.95797	-8.70997	1.81343e-05	0.00200664	2.32286
CMPK2	1.44738	2.46103	8.70766	1.81709e-05	0.00200677	2.32064
AOX3P	1.99289	1.06936	8.69873	1.8313e-05	0.00201461	2.31204
BRI3BP	-1.6265	3.9781	-8.68264	1.85722e-05	0.00203522	2.29654
MDFIC	1.39682	5.00797	8.65553	1.90181e-05	0.00207349	2.27036
AC098829.1	1.23632	0.915631	8.65216	1.90745e-05	0.00207349	2.2671
CHD7	-1.46651	5.87941	-8.64839	1.91375e-05	0.00207349	2.26346
AC008763.1	-1.45643	0.805197	-8.64606	1.91766e-05	0.00207349	2.2612
STAR	5.42777	3.93269	8.64385	1.92139e-05	0.00207349	2.25906
ZNF275	1.64589	6.6668	8.64383	1.92142e-05	0.00207349	2.25904
NOP16	-1.13001	2.84143	-8.63377	1.93846e-05	0.0020879	2.2493
POU6F2	3.04865	1.59687	8.61834	1.96493e-05	0.00211196	2.23434
LYVE1	3.56091	4.06793	8.61449	1.9716e-05	0.00211196	2.2306
AC132068.1	-1.0706	1.56426	-8.59892	1.99881e-05	0.00212903	2.21548
PRRG2	-1.47719	1.47241	-8.5987	1.9992e-05	0.00212903	2.21527
LINC02266	-1.20453	0.909632	-8.59431	2.00696e-05	0.00212929	2.21099
SERTAD4-AS1	1.11381	0.816226	8.58954	2.01541e-05	0.00213427	2.20636
TMEM181	-1.04532	5.9183	-8.57696	2.0379e-05	0.00214207	2.19411
RPS3P6	2.11678	1.9011	8.57302	2.04502e-05	0.00214557	2.19027
MRC1	1.94457	5.60494	8.56933	2.05169e-05	0.00214859	2.18668
RPS3AP34	-1.77879	1.94821	-8.56129	2.06633e-05	0.00215888	2.17883
SIGLEC16	3.44656	1.99129	8.55695	2.07427e-05	0.00215888	2.1746
HOXB6	-3.83421	2.98462	-8.5566	2.07491e-05	0.00215888	2.17426
C8orf49	3.21842	1.60921	8.55355	2.08051e-05	0.00215888	2.17129
DAPK1-IT1	2.13114	2.30297	8.55352	2.08057e-05	0.00215888	2.17126
KCNJ11	-1.11827	0.671755	-8.53274	2.11923e-05	0.00218698	2.15095
CCDC110	1.75366	2.26433	8.52567	2.13256e-05	0.00219673	2.14403
PRKG1	1.55294	5.234	8.51901	2.14521e-05	0.00220575	2.13751
NRXN1	-2.94192	2.28764	-8.51531	2.15227e-05	0.00220673	2.13388
AC005224.3	1.4533	0.964073	8.50439	2.17326e-05	0.00222249	2.12318
KPNA2	-2.90722	4.95397	-8.49511	2.19126e-05	0.00223686	2.11408
HOOK1	-4.40848	4.19731	-8.48612	2.20888e-05	0.00225079	2.10525
CCDC68	2.89349	3.77454	8.48359	2.21386e-05	0.00225182	2.10276
FMO1	4.08375	2.8266	8.47954	2.22186e-05	0.0022559	2.09879
GSTM3	2.0078	4.90951	8.46034	2.26025e-05	0.00229077	2.07989
B3GALT2	3.14504	1.745	8.45689	2.26721e-05	0.00229373	2.0765
SDK1	-3.39973	6.50535	-8.45461	2.27184e-05	0.00229431	2.07425
SLC23A2	1.33489	6.78523	8.44544	2.29054e-05	0.00230365	2.06521
PLXNC1	2.2647	5.88952	8.44305	2.29543e-05	0.00230365	2.06286
PDGFRL	2.1018	3.98102	8.44085	2.29997e-05	0.00230365	2.06068
GNG2	2.95444	4.75579	8.44014	2.30142e-05	0.00230365	2.05998
INSIG2	1.36362	4.83583	8.43791	2.30602e-05	0.00230419	2.05778
SAPCD2	-2.97505	1.87761	-8.43399	2.31413e-05	0.00230517	2.05391
SEMA5A	-3.29524	7.87933	-8.4335	2.31514e-05	0.00230517	2.05343
AMMECR1LP1	-1.11692	0.55846	-8.42848	2.32557e-05	0.00231149	2.04847
SDF2L1	-1.15898	1.07256	-8.42435	2.33418e-05	0.0023127	2.0444
VIT	3.70802	2.56744	8.42399	2.33494e-05	0.0023127	2.04403
WNK3	1.76286	4.98784	8.41865	2.34613e-05	0.00231972	2.03876
SLC25A35	-2.37503	3.20529	-8.407	2.37077e-05	0.00234	2.02724
SLC39A11	-1.15447	4.16172	-8.40124	2.38306e-05	0.00234804	2.02154
FAM174B	-2.01677	4.81824	-8.39498	2.3965e-05	0.00235719	2.01533
C3orf70	2.47506	3.70556	8.39155	2.4039e-05	0.00236037	2.01193
LY96	2.11683	1.92868	8.38898	2.40947e-05	0.00236174	2.00938
ODF2	-1.14767	6.18998	-8.37608	2.4376e-05	0.00237561	1.99658
NUP188	-1.12338	5.95399	-8.37572	2.43839e-05	0.00237561	1.99622
CDON	3.60881	6.08247	8.37442	2.44123e-05	0.00237561	1.99494
CWH43	-4.38079	2.44037	-8.3729	2.44458e-05	0.00237561	1.99343
AC078789.1	2.49044	2.612	8.35888	2.47565e-05	0.00239757	1.9795
SCD5	1.33702	6.27866	8.35594	2.48222e-05	0.00239984	1.97658
PARP8	1.28102	6.02173	8.35272	2.48944e-05	0.00240272	1.97337
PCK2	-1.74994	2.38124	-8.34121	2.51546e-05	0.00241958	1.96191
RAB29	1.64613	3.82223	8.3298	2.54152e-05	0.00243637	1.95055
HOXC4	2.60459	2.23645	8.31467	2.57657e-05	0.0024658	1.93544
KLF2	3.82147	3.9433	8.3125	2.58162e-05	0.00246647	1.93329
ZNF672	-1.06338	3.64944	-8.30599	2.5969e-05	0.00247173	1.92678
AC009093.6	2.13125	1.79291	8.30274	2.60455e-05	0.00247173	1.92353
CCDC144NL-AS1	3.3401	2.52082	8.30273	2.60457e-05	0.00247173	1.92352
AC105114.1	1.9066	1.86008	8.29649	2.61935e-05	0.0024816	1.91728
STT3A	-1.21683	7.55497	-8.28446	2.64812e-05	0.00250049	1.90524
PCP2	-1.71948	0.894423	-8.27263	2.67673e-05	0.00251911	1.89339
RCOR2	-2.04203	1.80629	-8.26284	2.70068e-05	0.00253743	1.88357
GFRA1	3.72241	3.3927	8.25284	2.7254e-05	0.00255341	1.87353
FDPS	-1.0131	5.15471	-8.24896	2.73503e-05	0.00255341	1.86964
ANO6	1.23884	7.48876	8.24855	2.73606e-05	0.00255341	1.86922
TLE1	-1.89299	6.99029	-8.24809	2.7372e-05	0.00255341	1.86876
PDIA6	-1.30928	7.84392	-8.24395	2.74757e-05	0.00255341	1.86459
AC104260.1	1.26528	0.959771	8.24358	2.74849e-05	0.00255341	1.86422
C1GALT1C1L	-1.12551	0.941715	-8.24328	2.74924e-05	0.00255341	1.86392
HOXC6	3.77826	2.85648	8.23705	2.7649e-05	0.00256133	1.85766
HS3ST3A1	2.19003	1.18314	8.2363	2.76681e-05	0.00256133	1.8569
CD55	2.74693	6.58103	8.22706	2.79022e-05	0.0025746	1.84761
PAQR4	-3.61623	2.76097	-8.21466	2.82202e-05	0.00259854	1.83512
LINC-PINT	2.09348	6.3978	8.21338	2.82535e-05	0.00259854	1.83382
NSDHL	-1.22113	3.4484	-8.2041	2.84941e-05	0.00261287	1.82447
CTNNA2	-5.18365	3.5146	-8.20308	2.85209e-05	0.00261287	1.82343
PARP1	-1.13962	6.59277	-8.20205	2.85477e-05	0.00261287	1.8224
AP1M2	-3.4605	2.50295	-8.16982	2.94041e-05	0.00268259	1.78981
IL4R	2.69683	5.05465	8.16731	2.94719e-05	0.00268445	1.78728
ENOX1	2.58852	3.60134	8.15434	2.98253e-05	0.00270986	1.77413
IFIT1	1.8499	3.92145	8.15335	2.98525e-05	0.00270986	1.77313
HOXC8	3.21504	1.94674	8.15009	2.99421e-05	0.00270986	1.76982
GOLGA8M	1.95504	2.62301	8.14403	3.01099e-05	0.00271887	1.76367
XPR1	-1.61034	7.01897	-8.14302	3.01377e-05	0.00271887	1.76265
FUT9	-2.76458	1.64612	-8.13957	3.02338e-05	0.0027232	1.75914
WFIKKN2	3.6349	2.17849	8.13435	3.03795e-05	0.00272765	1.75384
AC058791.1	-2.58484	1.34532	-8.12325	3.06919e-05	0.00275134	1.74256
NID2	2.94593	6.64307	8.11916	3.0808e-05	0.00275441	1.7384
AKT3	1.60993	7.48466	8.11148	3.10273e-05	0.00276827	1.73058
TRPV2	2.2225	2.59733	8.10907	3.10963e-05	0.00277006	1.72814
CHMP4C	-2.22364	1.87657	-8.10504	3.12126e-05	0.00277213	1.72402
LEMD1-AS1	2.73941	1.50745	8.09379	3.1539e-05	0.00278324	1.71255
TRAF3IP2	-2.1691	5.42305	-8.08735	3.17273e-05	0.00279551	1.70599
GLT8D2	1.58145	5.27651	8.07963	3.19552e-05	0.00279893	1.6981
LRCH2	1.25762	5.10834	8.07775	3.20108e-05	0.00279893	1.69619
SLCO2B1	1.80318	5.29632	8.07505	3.2091e-05	0.00279893	1.69343
SH3BGRL	1.05669	6.49459	8.0749	3.20954e-05	0.00279893	1.69328
ZNF521	2.25635	5.58907	8.07449	3.21076e-05	0.00279893	1.69286
PHLDB2	2.10658	5.37909	8.07434	3.2112e-05	0.00279893	1.69271
PARVA	1.12807	7.70988	8.07079	3.22181e-05	0.00280386	1.68908
LINC01612	-1.83094	1.00015	-8.04539	3.29871e-05	0.00285762	1.66308
C14orf132	-1.63644	6.23253	-8.04246	3.30769e-05	0.00286103	1.66008
EFEMP1	3.46658	6.85388	8.03348	3.33545e-05	0.00287992	1.65087
AC090115.1	1.13552	1.21726	8.03141	3.34189e-05	0.00287992	1.64875
SMIM22	-1.66618	1.13647	-8.03048	3.34479e-05	0.00287992	1.64779
TBL1X	-1.01086	6.70844	-8.01778	3.3846e-05	0.00290061	1.63475
AC080112.1	-2.00318	1.70221	-8.01257	3.40106e-05	0.00290061	1.62941
SCN5A	-1.64767	3.86493	-8.01208	3.40262e-05	0.00290061	1.6289
JAM3	1.31413	5.85038	8.01144	3.40465e-05	0.00290061	1.62824
PRSS35	2.76522	2.74907	8.00455	3.42662e-05	0.00290894	1.62115
TPTE2P5	-1.3388	3.84337	-8.00433	3.42731e-05	0.00290894	1.62093
CYBRD1	2.17473	7.80651	8.00354	3.42984e-05	0.00290894	1.62012
CANT1	-1.30677	5.60926	-7.99705	3.45069e-05	0.00290939	1.61344
DNAJB11	-1.1343	4.56469	-7.99613	3.45368e-05	0.00290939	1.61249
FGFRL1	1.31117	4.92492	7.99393	3.46078e-05	0.00290939	1.61022
TXLNB	3.41369	2.81902	7.99286	3.46423e-05	0.00290939	1.60913
SP140L	1.05809	5.09211	7.99145	3.46879e-05	0.00290939	1.60768
CARM1P1	-3.69046	2.21601	-7.99142	3.46889e-05	0.00290939	1.60764
GPAA1P2	-1.14241	1.70612	-7.99064	3.47144e-05	0.00290939	1.60683
CYP39A1	2.63312	3.39853	7.98425	3.49223e-05	0.00291437	1.60026
TUNAR	-4.55452	3.06436	-7.98407	3.49282e-05	0.00291437	1.60007
PRSS8	-3.30079	2.32123	-7.982	3.49959e-05	0.00291572	1.59793
OGFOD1	-1.50951	5.89288	-7.9756	3.5206e-05	0.00291954	1.59134
NIPAL1	-2.4683	1.89329	-7.9743	3.52491e-05	0.00291954	1.58999
CADM3-AS1	1.68407	1.02935	7.97394	3.52611e-05	0.00291954	1.58962
IFFO2	-1.10011	3.63658	-7.97278	3.52994e-05	0.00291954	1.58842
HLA-DRA	2.00951	6.37002	7.9576	3.58051e-05	0.00294846	1.57275
ESRP2	-3.61414	3.14989	-7.93902	3.64349e-05	0.00298717	1.55353
DPYD	1.54582	5.34531	7.93753	3.64861e-05	0.00298717	1.55199
ANAPC4	-2.16013	7.47702	-7.93236	3.66637e-05	0.00299738	1.54663
PPM1L	-1.81684	5.57327	-7.9248	3.69255e-05	0.00301009	1.5388
AC104260.2	2.21185	3.61215	7.92205	3.70212e-05	0.00301356	1.53594
CHCHD10	-1.40737	1.48337	-7.91541	3.72532e-05	0.00302375	1.52906
KCNC1	-1.21039	0.85609	-7.91319	3.73312e-05	0.00302407	1.52676
AL080317.3	1.13119	2.76289	7.89792	3.78725e-05	0.00306086	1.5109
G6PC3	-1.05962	4.13384	-7.89392	3.80157e-05	0.00306369	1.50674
CACNA2D3	2.34328	3.4174	7.89056	3.81367e-05	0.00306859	1.50324
VSIR	2.05824	3.89553	7.88811	3.8225e-05	0.00306859	1.50069
ZNF282	-1.06573	5.15527	-7.88772	3.82389e-05	0.00306859	1.50029
CXXC4	1.66148	3.13807	7.86888	3.89262e-05	0.00309206	1.48066
AL137793.1	-3.0246	1.59221	-7.86861	3.89359e-05	0.00309206	1.48039
CASZ1	-2.35561	3.7065	-7.86598	3.90329e-05	0.00309206	1.47765
RN7SL164P	-1.10701	0.553503	-7.86529	3.90584e-05	0.00309206	1.47693
PARD3B	1.80502	6.23934	7.86267	3.91556e-05	0.00309206	1.47419
CASP1	1.53005	3.02577	7.86217	3.9174e-05	0.00309206	1.47367
EZH2	-2.1434	4.826	-7.85158	3.9569e-05	0.00311583	1.46262
DPF3	2.77794	3.67731	7.85082	3.95975e-05	0.00311583	1.46183
TMEM79	-1.04876	2.00717	-7.84328	3.98817e-05	0.00313383	1.45395
HTRA1	2.63561	7.79422	7.83899	4.00442e-05	0.00314225	1.44947
AL450344.3	1.21205	1.69413	7.83119	4.0342e-05	0.00315112	1.44131
STK39	-1.3149	5.52431	-7.82992	4.03906e-05	0.00315112	1.43998
AC011247.1	1.70653	1.65689	7.82849	4.04455e-05	0.00315112	1.43849
NSD2	-1.62651	6.82359	-7.82759	4.04801e-05	0.00315112	1.43755
AC020978.6	-2.78643	2.20783	-7.82731	4.04909e-05	0.00315112	1.43725
FARSA	-1.09451	5.06011	-7.82311	4.0653e-05	0.00315939	1.43285
CLIP4	1.95124	5.66734	7.81911	4.08079e-05	0.00316709	1.42866
DSTN	1.14522	7.12964	7.81497	4.09688e-05	0.00317349	1.42432
LINC01197	2.51586	4.27186	7.81261	4.10611e-05	0.00317349	1.42185
PRR5-ARHGAP8	-1.65744	1.12211	-7.80981	4.11705e-05	0.00317349	1.41892
PTPN18	-1.07572	6.09352	-7.80805	4.12394e-05	0.00317448	1.41708
GATA6-AS1	2.22586	1.45882	7.79748	4.16566e-05	0.00319856	1.40599
GADD45A	1.80336	3.73285	7.79727	4.16651e-05	0.00319856	1.40576
MAG	3.17793	1.94746	7.79435	4.17813e-05	0.00319969	1.40269
CD48	1.0833	1.83032	7.79269	4.18473e-05	0.00319969	1.40096
MT-CO2	-1.14752	10.7555	-7.78968	4.19677e-05	0.00319969	1.39779
ANO1	-3.8958	6.14948	-7.78926	4.19847e-05	0.00319969	1.39735
TRPM2-AS	-1.33131	1.18523	-7.78714	4.20695e-05	0.00319969	1.39512
HAND2-AS1	-1.14974	7.00703	-7.78559	4.21317e-05	0.00319969	1.3935
AL365475.1	2.43999	1.76414	7.78315	4.22298e-05	0.00320057	1.39093
MIR3612	-2.53394	2.01622	-7.7811	4.23127e-05	0.00320057	1.38878
FST	2.74235	1.44881	7.77354	4.26192e-05	0.0032161	1.38083
C1orf54	-1.4742	2.44228	-7.77324	4.26315e-05	0.0032161	1.38051
KIAA1456	-2.92509	4.83555	-7.76892	4.28079e-05	0.0032243	1.37596
BOC	2.39421	6.33219	7.76779	4.2854e-05	0.0032243	1.37477
JAZF1	-2.88462	6.25238	-7.75891	4.32193e-05	0.00324317	1.36542
MSRB3	3.084	5.40802	7.7533	4.3452e-05	0.00325162	1.35951
SLC24A3	-2.79479	5.72201	-7.75211	4.35019e-05	0.00325162	1.35825
MARK1	-1.81572	4.89214	-7.75111	4.35435e-05	0.00325162	1.35719
CEBPD	2.78633	3.76527	7.75068	4.35615e-05	0.00325162	1.35674
JADE2	1.57299	5.50724	7.74693	4.3718e-05	0.00325267	1.35279
RPSAP6	-1.10467	1.05413	-7.74664	4.37303e-05	0.00325267	1.35248
SYNPO	4.15103	5.69739	7.74548	4.37787e-05	0.00325267	1.35126
RASGRF2-AS1	2.27906	1.23666	7.74434	4.38266e-05	0.00325267	1.35006
CRB3	-1.91102	1.22052	-7.74072	4.39788e-05	0.00325267	1.34624
LINC00939	-2.94799	2.05994	-7.73939	4.4035e-05	0.00325267	1.34483
SPART	1.36002	7.22191	7.73196	4.435e-05	0.00326451	1.33698
PANK1	-1.17993	3.76613	-7.73153	4.4368e-05	0.00326451	1.33654
ATRNL1	3.47638	5.09428	7.72697	4.45628e-05	0.00326509	1.33171
CACNA1I	1.77304	1.2832	7.72665	4.45763e-05	0.00326509	1.33138
FHL2	4.35359	5.70412	7.72028	4.48499e-05	0.00327444	1.32464
SVIL	1.75945	8.02604	7.69968	4.5747e-05	0.00332708	1.30283
MCOLN3	-2.79526	4.71323	-7.69355	4.60178e-05	0.00334249	1.29633
CCDC181	1.30558	2.38222	7.68395	4.64453e-05	0.00336635	1.28615
SHISA6	-4.64328	4.68717	-7.68351	4.64652e-05	0.00336635	1.28568
SPINT1-AS1	-2.06899	1.42229	-7.67849	4.66905e-05	0.00337404	1.28035
CD22	4.6457	4.22301	7.67657	4.67773e-05	0.00337601	1.2783
SGCD	1.89117	6.3022	7.67307	4.69353e-05	0.00337967	1.27459
SNX18P5	-1.64272	1.07245	-7.67153	4.70051e-05	0.00337967	1.27296
AC012653.1	-2.71903	2.5837	-7.67149	4.7007e-05	0.00337967	1.27291
LPAR3	-3.94991	3.16619	-7.66999	4.70752e-05	0.00338029	1.27132
SCN9A	1.98207	2.63423	7.66457	4.73221e-05	0.00339371	1.26556
AC078845.1	-3.10162	1.69994	-7.66189	4.74448e-05	0.00339821	1.2627
UBE2QL1	1.82684	1.97462	7.65507	4.77585e-05	0.003415	1.25545
AC006946.2	2.02484	2.4128	7.65418	4.77997e-05	0.003415	1.2545
SNX18	1.38558	6.23329	7.64445	4.82519e-05	0.00344296	1.24413
FAM110A	-1.08817	1.65889	-7.63888	4.85126e-05	0.00344553	1.2382
GPS2P1	-2.22078	1.16106	-7.63696	4.86029e-05	0.00344553	1.23615
ANO10	-1.34047	5.82867	-7.63683	4.86089e-05	0.00344553	1.23601
ADGRG2	-5.61294	3.5709	-7.63281	4.87988e-05	0.00345148	1.23172
GPATCH4	-1.00241	4.2405	-7.62812	4.90211e-05	0.00345441	1.22672
CKB	-3.98702	4.75396	-7.6281	4.90221e-05	0.00345441	1.22669
HS3ST1	3.91732	3.90802	7.61658	4.95731e-05	0.00348457	1.21439
MMP16	-2.0289	6.10385	-7.60501	5.01329e-05	0.00350737	1.20203
SCG2	3.37469	2.11751	7.60476	5.01451e-05	0.00350737	1.20176
AC048380.2	1.4087	3.45839	7.5975	5.05003e-05	0.00352786	1.19399
ZDBF2	2.13948	6.15927	7.59091	5.08252e-05	0.00354182	1.18693
GJB6	-2.13942	1.13454	-7.58697	5.10202e-05	0.00354301	1.18271
GINS3	-2.50749	2.57814	-7.5864	5.10488e-05	0.00354301	1.1821
CPNE8	1.77397	4.55803	7.5832	5.1208e-05	0.00354301	1.17867
AC009041.2	-1.26098	1.23062	-7.58301	5.12175e-05	0.00354301	1.17846
ITGA3	1.69581	4.77852	7.57188	5.17761e-05	0.00356538	1.16652
AKT3-IT1	1.19045	2.48715	7.57026	5.1858e-05	0.00356538	1.16478
S100A13	-1.14251	2.68676	-7.56878	5.19327e-05	0.00356538	1.1632
AC027288.3	2.7093	3.68741	7.56845	5.19494e-05	0.00356538	1.16284
PTH1R	-2.27088	3.72397	-7.568	5.19722e-05	0.00356538	1.16236
CTIF	1.67681	5.9021	7.56619	5.20642e-05	0.00356538	1.16041
CXADR	-3.41779	4.39762	-7.56534	5.21073e-05	0.00356538	1.1595
CHL1-AS2	1.81644	0.908222	7.5572	5.25228e-05	0.00358948	1.15076
EMX2	-1.94077	4.86203	-7.55326	5.27255e-05	0.00359899	1.14652
AL109613.1	-1.69882	1.55783	-7.55183	5.27992e-05	0.00359969	1.14498
C21orf62	2.96707	1.48354	7.54616	5.30928e-05	0.00361535	1.13888
GBP5	1.81673	3.43998	7.5393	5.34498e-05	0.00363496	1.1315
CEACAM1	-3.4966	4.61225	-7.53741	5.35489e-05	0.00363496	1.12946
PLEKHH3	-1.19504	4.03851	-7.53694	5.35733e-05	0.00363496	1.12896
GXYLT1P5	-2.04761	1.44241	-7.53486	5.36828e-05	0.00363804	1.12671
LINC02296	-1.67805	1.23629	-7.53197	5.38349e-05	0.00364014	1.1236
OCLN	-2.85744	2.97314	-7.53132	5.38693e-05	0.00364014	1.1229
MIR99AHG	1.52417	7.04178	7.53061	5.39066e-05	0.00364014	1.12214
INTS6L	1.02747	5.90255	7.52239	5.43422e-05	0.00366413	1.11328
BUD13P1	1.15014	0.882428	7.52147	5.43912e-05	0.00366413	1.11228
DSP	-2.50128	6.79025	-7.51522	5.47257e-05	0.00368032	1.10554
MGST3	1.20591	6.15438	7.51334	5.48264e-05	0.00368032	1.10351
FGL2	2.77965	4.69943	7.50911	5.50544e-05	0.00369125	1.09895
FAM9B	-1.3017	0.730757	-7.50672	5.51837e-05	0.00369301	1.09636
CECR7	2.20328	3.76285	7.50598	5.52242e-05	0.00369301	1.09556
BCAN	-2.89181	1.66099	-7.50346	5.53606e-05	0.00369429	1.09284
RAP1GAP2	-1.98055	4.89554	-7.5002	5.55385e-05	0.00370077	1.08931
HNF1A-AS1	-2.80634	1.76663	-7.49093	5.60466e-05	0.00372241	1.07929
ENTPD2	-2.07898	1.40533	-7.48977	5.61104e-05	0.00372241	1.07803
CDC25A	-2.11625	2.5159	-7.48261	5.65071e-05	0.0037356	1.07028
TMEM132E	1.44692	1.0409	7.47498	5.69332e-05	0.00375393	1.06201
AKNAD1	-1.20765	0.66698	-7.47442	5.69645e-05	0.00375393	1.06141
AC013643.3	-1.59334	1.97417	-7.47129	5.71404e-05	0.00375871	1.05801
CD40	1.77827	3.16935	7.47044	5.71883e-05	0.00375871	1.05709
ENDOU	1.03076	0.803874	7.46481	5.75067e-05	0.0037672	1.05098
AC091132.6	-1.07646	1.75896	-7.46462	5.75171e-05	0.0037672	1.05078
CS	-1.63422	7.07125	-7.46291	5.76143e-05	0.00376921	1.04893
TPT1	1.14877	10.9275	7.46032	5.77617e-05	0.00377367	1.04611
SELP	1.9541	2.15962	7.45875	5.7851e-05	0.00377367	1.04441
DEFB124	-1.6087	0.997489	-7.45239	5.82151e-05	0.00378666	1.03751
LINC01237	-1.40129	3.18932	-7.45022	5.834e-05	0.0037878	1.03515
FGFR1	1.59129	7.03927	7.44976	5.83665e-05	0.0037878	1.03465
PELI1	-1.34813	5.63074	-7.44636	5.85631e-05	0.00379253	1.03095
PCP4L1	1.4986	0.90673	7.44618	5.85732e-05	0.00379253	1.03076
NUP210	-2.98221	4.81222	-7.44407	5.86955e-05	0.00379452	1.02847
AP000857.1	1.71087	1.66435	7.44334	5.87379e-05	0.00379452	1.02767
GYG1	1.15938	4.36907	7.44105	5.88709e-05	0.00379478	1.02518
TIMP2	1.79626	9.18093	7.43981	5.89429e-05	0.00379478	1.02384
SYNE1	1.33913	8.95645	7.43219	5.93886e-05	0.00381914	1.01555
EXOSC4	-1.2509	2.63907	-7.42826	5.96202e-05	0.0038192	1.01126
VLDLR-AS1	2.29465	3.57861	7.42545	5.97863e-05	0.0038192	1.0082
AC010503.4	-2.01543	1.21326	-7.42535	5.97921e-05	0.0038192	1.0081
MN1	2.92709	3.59529	7.42531	5.97943e-05	0.0038192	1.00806
LIX1L	1.26641	6.31307	7.42125	6.0035e-05	0.0038192	1.00364
HDAC1P2	-1.41893	2.27832	-7.42083	6.00604e-05	0.0038192	1.00317
CHRM3	3.30938	2.85253	7.41874	6.01845e-05	0.0038192	1.0009
LINC01124	-1.63947	0.894758	-7.41731	6.02702e-05	0.0038192	0.999333
APOL3	1.75697	4.27927	7.41707	6.02845e-05	0.0038192	0.999072
PDE10A	2.93829	4.56316	7.41625	6.03333e-05	0.0038192	0.998183
CMAHP	1.74339	5.29152	7.41045	6.0681e-05	0.00383692	0.991859
AC111000.5	-1.14981	0.636159	-7.40739	6.08657e-05	0.00384431	0.988515
STIL	-2.30464	3.72727	-7.40277	6.11453e-05	0.00385338	0.983473
ENDOG	-1.68491	2.10263	-7.39868	6.13939e-05	0.00386475	0.979008
HOXB8	-2.7616	1.98226	-7.39716	6.14865e-05	0.00386628	0.97735
SERINC2	-3.98133	3.28345	-7.3914	6.18392e-05	0.00388415	0.971057
DPP4	3.00084	4.27307	7.38449	6.2265e-05	0.00390361	0.963506
KDF1	-1.75541	1.1202	-7.38414	6.22868e-05	0.00390361	0.963121
SUFU	-2.38571	5.81914	-7.36717	6.33471e-05	0.00395692	0.94455
GAS1RR	3.13786	2.69681	7.36504	6.34819e-05	0.00396098	0.942212
IRF6	-3.88828	3.90956	-7.36089	6.37445e-05	0.00397231	0.937671
AC002066.1	1.64166	1.50668	7.35996	6.38037e-05	0.00397231	0.936648
AC005725.1	-3.37545	2.45277	-7.35333	6.42268e-05	0.00398463	0.929377
POC1B	-1.89447	6.36231	-7.35159	6.43387e-05	0.00398463	0.927462
TRH	-4.16177	2.26768	-7.35118	6.43651e-05	0.00398463	0.927011
HIP1R	-2.01426	4.37131	-7.35026	6.44236e-05	0.00398463	0.926011
FA2H	-1.21575	0.666995	-7.34382	6.4839e-05	0.00399783	0.918941
LIPE-AS1	-1.38086	3.37612	-7.33931	6.51318e-05	0.00399907	0.913984
C8orf88	1.01702	2.56523	7.33793	6.52216e-05	0.00399907	0.912469
CENPN	-2.08661	2.77108	-7.33793	6.52219e-05	0.00399907	0.912465
ICA1	-1.83184	4.49215	-7.33358	6.55054e-05	0.0040114	0.907693
AC135352.1	-1.54207	1.86558	-7.32783	6.5883e-05	0.00402477	0.901369
HOXB4	-3.55405	3.18223	-7.32535	6.6047e-05	0.00402477	0.898635
ABCA6	3.65355	6.62977	7.32413	6.61277e-05	0.00402477	0.897291
CYCSP34	-1.59676	2.7332	-7.32397	6.61383e-05	0.00402477	0.897116
TMEM47	2.09049	4.51896	7.31585	6.66774e-05	0.00404888	0.888186
TPST2	-1.11884	4.40276	-7.30378	6.74887e-05	0.00408938	0.874883
NRAV	-1.52318	3.56705	-7.29674	6.79665e-05	0.00410954	0.867123
PRDM16	1.54603	1.0045	7.2936	6.81809e-05	0.00411811	0.863659
RAB3C	1.96378	1.12337	7.29076	6.83755e-05	0.00412287	0.860523
TSPAN11	-1.6625	3.22944	-7.29033	6.84052e-05	0.00412287	0.860045
ADAMTS19	-2.99669	4.26705	-7.28673	6.86531e-05	0.00413341	0.856067
PYY	-1.94032	1.59624	-7.2797	6.91396e-05	0.00413793	0.8483
ANKDD1A	1.11948	3.703	7.27958	6.91477e-05	0.00413793	0.848171
AC138058.1	1.10031	1.95476	7.27885	6.91983e-05	0.00413793	0.847366
HS6ST2	3.0833	2.49777	7.27829	6.92371e-05	0.00413793	0.84675
ESYT2	1.21671	7.26615	7.27673	6.93457e-05	0.00413793	0.845025
PLD1	3.2926	5.8837	7.27611	6.9389e-05	0.00413793	0.84434
CAMK2N1	1.32449	4.54851	7.27573	6.9416e-05	0.00413793	0.843912
IGHG1	5.84834	4.48915	7.27407	6.95315e-05	0.00413793	0.842083
NCAPD3	-1.68045	5.57263	-7.27138	6.97203e-05	0.00413942	0.839101
NSG1	2.60673	3.84433	7.27046	6.97847e-05	0.00413942	0.838086
AEBP1	3.17156	7.84848	7.26831	6.9936e-05	0.00413942	0.835703
AC005062.1	-3.71681	2.62028	-7.261	7.0452e-05	0.00415263	0.827618
PYGM	-1.20716	2.81739	-7.25928	7.05743e-05	0.00415263	0.825711
LINC01117	1.49934	0.954557	7.2591	7.05873e-05	0.00415263	0.825508
GYS1	-1.29219	5.8401	-7.25908	7.05881e-05	0.00415263	0.825496
BAG2	1.81177	5.87089	7.25786	7.06753e-05	0.00415263	0.824137
RARRES3	1.72483	3.09542	7.25549	7.08443e-05	0.00415263	0.821512
C19orf54	-1.00035	3.4575	-7.25305	7.10182e-05	0.00415263	0.818815
RSPO2	1.88037	1.07737	7.25276	7.10393e-05	0.00415263	0.818489
PRR5L	1.91385	4.69401	7.25257	7.10527e-05	0.00415263	0.818282
SPATA31C2	-1.37168	0.826929	-7.25233	7.10697e-05	0.00415263	0.818018
AC099494.3	-1.55589	2.59436	-7.25194	7.1098e-05	0.00415263	0.81758
GUSB	-1.48266	5.496	-7.246	7.15248e-05	0.00416238	0.810997
COLCA1	-2.44769	4.38047	-7.2459	7.15319e-05	0.00416238	0.810889
TMEM26	-2.53191	4.22929	-7.24512	7.15887e-05	0.00416238	0.810016
MSI2	1.39905	7.8381	7.24451	7.16321e-05	0.00416238	0.809348
AC139493.2	2.74213	2.23313	7.24228	7.17938e-05	0.0041675	0.80687
ILDR1	-3.42736	2.12745	-7.24122	7.18703e-05	0.00416767	0.805697
SMARCD2	-1.17432	5.6459	-7.23642	7.22196e-05	0.00418364	0.800366
AP001528.3	2.36812	4.09622	7.23385	7.24073e-05	0.00419023	0.797512
MANF	-1.43788	4.80057	-7.22958	7.27201e-05	0.00419971	0.792771
MICAL1	-1.76668	5.60981	-7.22151	7.33157e-05	0.00421007	0.783801
IQSEC3	1.62113	3.16691	7.22018	7.34143e-05	0.00421007	0.782323
SRRM4	-2.22583	1.17886	-7.2193	7.34795e-05	0.00421007	0.781347
B3GNT7	1.60398	2.64621	7.21879	7.35174e-05	0.00421007	0.78078
STIM1	-1.43017	6.88226	-7.21812	7.35675e-05	0.00421007	0.780031
AC007405.3	-1.04155	1.21339	-7.21536	7.37727e-05	0.00421755	0.776968
AC092851.1	-1.42793	0.779716	-7.21248	7.39882e-05	0.00422561	0.77376
AC096745.2	1.23799	4.09158	7.20746	7.43647e-05	0.00424045	0.768179
PARM1	-3.31317	6.82023	-7.20622	7.44581e-05	0.00424045	0.766799
AC006600.2	-2.81527	1.81291	-7.20603	7.44726e-05	0.00424045	0.766585
FBXO32	3.49258	7.18635	7.19758	7.51127e-05	0.0042705	0.757174
CD59	1.02512	6.78921	7.19708	7.51511e-05	0.0042705	0.756612
IFIT3	1.24019	4.25498	7.19167	7.55646e-05	0.0042854	0.750579
FTL	1.45577	7.42561	7.18339	7.62015e-05	0.00431433	0.74135
LRRK2	1.94915	5.57363	7.17585	7.67877e-05	0.00434172	0.732924
PTPN5	2.5939	1.60011	7.17189	7.70966e-05	0.0043505	0.72851
FAM180A	2.29565	2.08375	7.16381	7.77329e-05	0.00437777	0.719472
ZNF440	-1.1586	5.03044	-7.16359	7.77505e-05	0.00437777	0.719223
METAP1	-1.11972	5.88826	-7.16282	7.78115e-05	0.00437777	0.718362
AL590434.1	2.04646	1.11814	7.16048	7.79969e-05	0.00438129	0.715745
EMB	2.12152	3.76362	7.15795	7.81975e-05	0.00438642	0.71292
MYH11	4.82764	6.71769	7.15556	7.83881e-05	0.00438931	0.710245
SUDS3P1	-1.22547	2.19739	-7.15536	7.8404e-05	0.00438931	0.710022
ACSL5	-3.97355	7.21018	-7.15244	7.86372e-05	0.0043969	0.706756
NFE2L2	1.22214	7.13852	7.15075	7.87725e-05	0.0043969	0.704866
ADGRV1	-3.72821	3.09716	-7.14879	7.89306e-05	0.00440139	0.702662
PSMG3	-1.14111	2.70527	-7.1477	7.9018e-05	0.00440193	0.701446
MAP3K8	1.89367	4.35559	7.13874	7.9743e-05	0.00443021	0.691404
MRO	1.58146	1.34912	7.13781	7.98183e-05	0.00443021	0.690366
SLC2A8	-2.38641	3.65306	-7.13611	7.99569e-05	0.00443021	0.68846
CPE	2.21151	5.32789	7.13557	8.00009e-05	0.00443021	0.687855
ZMAT1	1.41691	6.18961	7.13484	8.00611e-05	0.00443021	0.687027
TDP1	-1.15892	5.32114	-7.13469	8.0073e-05	0.00443021	0.686864
GLS	1.15406	6.66013	7.13295	8.0215e-05	0.00443126	0.684917
ADGRL3	-2.8274	4.29229	-7.13254	8.02484e-05	0.00443126	0.684459
DNAJC10	-1.30705	7.77258	-7.12985	8.04691e-05	0.00443209	0.681439
SH3D19	1.98067	7.73701	7.1295	8.04981e-05	0.00443209	0.681044
GRHL2	-4.95829	3.93672	-7.12828	8.05983e-05	0.0044333	0.679676
HYOU1	-1.79197	6.79258	-7.12486	8.08801e-05	0.00444448	0.675839
BNC2	3.33231	7.23309	7.12176	8.1137e-05	0.00445428	0.672353
C1orf210	-1.80439	1.11651	-7.11989	8.12923e-05	0.00445821	0.67025
ANKRD20A7P	-2.67278	2.20204	-7.11805	8.14447e-05	0.00445821	0.668191
EIF5A2	1.28495	3.48331	7.11424	8.17628e-05	0.00446774	0.663906
KIF11	-3.21976	4.21669	-7.10669	8.2397e-05	0.00448761	0.655413
AC091563.1	1.75414	2.81826	7.10527	8.25164e-05	0.00448761	0.653821
MFSD2A	-3.41445	3.66783	-7.10504	8.25361e-05	0.00448761	0.653558
SLC38A2	1.54004	8.52901	7.10128	8.28539e-05	0.00449364	0.649335
TMEM51-AS1	2.11187	2.33398	7.09998	8.29644e-05	0.00449364	0.647869
ECM2	2.01634	6.37394	7.09754	8.31716e-05	0.00449965	0.645127
CDC20P1	1.45999	0.970692	7.09681	8.32342e-05	0.00449965	0.6443
DMTN	-1.39792	2.74697	-7.08869	8.39297e-05	0.00452667	0.635154
STON1-GTF2A1L	1.24738	1.09856	7.08841	8.39538e-05	0.00452667	0.634838
C10orf128	1.27761	3.17575	7.08818	8.39737e-05	0.00452667	0.634577
ACOT11	1.49352	4.91184	7.08107	8.45884e-05	0.00454683	0.626562
COLEC11	3.03378	3.76047	7.07921	8.47499e-05	0.00455119	0.624465
ARHGAP26	-2.21492	6.64035	-7.07554	8.5069e-05	0.00455968	0.620334
NOG	-3.13095	1.68188	-7.05652	8.6748e-05	0.00463981	0.598853
TBC1D4	1.09295	6.69708	7.05583	8.68095e-05	0.00463981	0.598073
SLC9A2	-2.95118	1.57225	-7.05053	8.7285e-05	0.00466082	0.59207
CD248	-2.89847	6.41863	-7.04935	8.73905e-05	0.00466206	0.590743
SSX2IP	-1.52716	4.25296	-7.04624	8.76712e-05	0.00467182	0.587218
C8orf31	-2.46962	2.88692	-7.03705	8.85048e-05	0.00469696	0.576818
PPP1R12B	2.00311	8.45419	7.03453	8.87349e-05	0.00469839	0.573964
LINC00994	-1.10057	1.02982	-7.03197	8.897e-05	0.00470306	0.571057
LINC00958	-2.73092	1.92168	-7.02875	8.92657e-05	0.00470306	0.567411
ABCA10	3.5522	6.18867	7.02837	8.93001e-05	0.00470306	0.566987
C3	5.21917	8.28551	7.02815	8.93212e-05	0.00470306	0.566728
KLK11	-1.83339	1.29309	-7.02606	8.95139e-05	0.00470883	0.564359
AC027449.1	1.58901	0.980076	7.021	8.99826e-05	0.00471392	0.558621
GLT1D1	-2.31296	1.80529	-7.02075	9.00059e-05	0.00471392	0.558336
AL391807.1	-1.94459	2.2694	-7.02052	9.00266e-05	0.00471392	0.558083
DCST2	-1.14882	1.70814	-7.01754	9.0304e-05	0.00471655	0.554702
SLC25A15	-1.43866	2.40851	-7.01468	9.05718e-05	0.00472065	0.551448
SLAMF6	1.29763	1.83705	7.00378	9.15978e-05	0.00475227	0.53907
IFIT2	1.25817	4.1919	6.99983	9.19729e-05	0.004763	0.53458
TRAK1	-2.27779	7.0071	-6.99789	9.21575e-05	0.0047682	0.532376
JPT2	-1.52361	5.39735	-6.99206	9.27158e-05	0.00477444	0.525739
AC007342.5	-1.28773	0.833843	-6.99076	9.28408e-05	0.00477444	0.524259
AC097480.1	1.63372	1.03184	6.99027	9.28872e-05	0.00477444	0.52371
TUB	-1.19588	5.96459	-6.98962	9.29505e-05	0.00477444	0.522962
FERMT2	1.12339	6.98251	6.98933	9.29783e-05	0.00477444	0.522633
Z99289.3	1.12758	0.830332	6.98754	9.31505e-05	0.00477444	0.5206
TMPRSS2	-2.70093	1.84761	-6.98725	9.31786e-05	0.00477444	0.520269
SOX13	-1.38158	5.66711	-6.98618	9.3282e-05	0.00477444	0.51905
NR1H4	4.63735	2.33498	6.98336	9.35554e-05	0.00478206	0.515834
PAPPA	-2.16971	5.66026	-6.98283	9.3607e-05	0.00478206	0.515229
HNRNPA1P33	1.37784	0.688921	6.98153	9.37326e-05	0.00478416	0.513755
SUSD3	1.19344	1.81698	6.97956	9.3924e-05	0.00478531	0.511513
FBN3	-3.26734	1.96337	-6.97599	9.42723e-05	0.00479466	0.507447
FCGR2A	2.19987	4.17519	6.97595	9.42769e-05	0.00479466	0.507394
SLC9A7P1	1.1289	2.00057	6.97303	9.45625e-05	0.00480488	0.50407
CREBL2	1.64314	5.3286	6.96656	9.52004e-05	0.00483078	0.496683
LILRB5	1.78212	2.10332	6.96613	9.52429e-05	0.00483078	0.496193
KRTAP5-AS1	-1.5787	1.11652	-6.96057	9.57943e-05	0.00484655	0.48985
FYCO1	1.17825	7.14701	6.96041	9.58103e-05	0.00484655	0.489667
IGKC	5.52423	4.66984	6.95707	9.6143e-05	0.00485904	0.485859
SMC4	-1.8036	6.84327	-6.95089	9.67628e-05	0.00487731	0.478799
ADGRB3	-2.49055	3.54846	-6.94688	9.7167e-05	0.00488898	0.474219
SEMA6D	2.95399	5.11179	6.94356	9.75036e-05	0.00490157	0.47042
AMIGO1	1.43238	2.76125	6.94138	9.77255e-05	0.00490389	0.467923
PLS1	-1.98926	2.992	-6.9409	9.77746e-05	0.00490389	0.467371
SLC35G2	1.57061	2.54814	6.94055	9.78096e-05	0.00490389	0.466978
MECOM	-1.94064	6.23604	-6.93571	9.83038e-05	0.00492432	0.461441
FBXL8	-1.21869	2.13646	-6.92879	9.9016e-05	0.00495561	0.453511
ADAMTS20	-1.76548	1.01384	-6.92731	9.91683e-05	0.00495885	0.451822
AC024451.2	1.72187	1.22601	6.92481	9.94277e-05	0.00496218	0.448953
TMED10P2	-1.97208	1.40772	-6.92413	9.94976e-05	0.00496218	0.448181
MMP15	-1.55986	3.03028	-6.92242	9.96751e-05	0.0049623	0.446222
HPD	1.00867	0.532175	6.919	0.000100032	0.00496855	0.442294
COL28A1	-3.15346	3.84132	-6.91869	0.000100064	0.00496855	0.441947
CDK20	-1.12704	4.11618	-6.91711	0.00010023	0.00497185	0.440125
HOXA4	-1.28349	0.932744	-6.90965	0.000101013	0.00500253	0.431577
AC003080.1	1.17	2.09126	6.9085	0.000101134	0.00500416	0.430257
DDIAS	-2.74066	2.36026	-6.90706	0.000101287	0.00500734	0.428601
AP001271.1	-1.10995	0.570927	-6.9053	0.000101474	0.00501219	0.426579
MMP26	-5.80774	2.90387	-6.90223	0.000101799	0.00501516	0.42306
LCNL1	-2.72137	2.26704	-6.90023	0.000102013	0.00502133	0.420755
SCN3B	2.22774	2.57017	6.89823	0.000102227	0.00502748	0.418457
NUAK1	2.02325	5.5766	6.89331	0.000102754	0.00504902	0.412808
FO681492.1	1.71759	1.20498	6.88763	0.000103366	0.00507064	0.406282
TVP23A	2.18906	2.51614	6.88757	0.000103373	0.00507064	0.406212
KLK4	-3.01837	1.6652	-6.88283	0.000103887	0.00507828	0.400759
IGSF9	-2.44959	2.79577	-6.88065	0.000104125	0.00508551	0.398251
BDNF	2.91963	2.12624	6.87444	0.000104805	0.00511434	0.391096
ANTXR2	1.37398	7.45043	6.87347	0.000104912	0.00511515	0.389975
MME	-4.39712	6.97997	-6.86985	0.000105311	0.00512837	0.38581
SMCO4	1.00142	1.90665	6.86917	0.000105387	0.00512837	0.385021
NMNAT3	2.08805	2.84991	6.86855	0.000105455	0.00512837	0.384309
SLC37A4	-1.74977	3.75922	-6.86623	0.000105711	0.00513203	0.381641
PDE9A	-1.5433	4.23022	-6.86364	0.000106	0.00513489	0.378648
MOXD1	-2.93969	5.52582	-6.86326	0.000106042	0.00513489	0.378209
AP002884.3	1.62753	3.19805	6.85922	0.000106493	0.00514792	0.373551
TMEM101	-4.33124	6.34891	-6.85833	0.000106593	0.00514834	0.372525
PLA2G7	-2.5852	4.79119	-6.85591	0.000106864	0.00515266	0.369733
PAK3	-2.14871	4.24437	-6.85332	0.000107155	0.00515542	0.366745
SLC2A14	1.81765	1.55589	6.85145	0.000107366	0.00515542	0.36459
P2RY14	-4.02261	4.2552	-6.85041	0.000107483	0.00515542	0.363394
LINC01238	-1.76753	5.6002	-6.85035	0.00010749	0.00515542	0.36332
TMC4	-3.0957	3.29221	-6.84826	0.000107726	0.00515542	0.360904
TNS1	1.83797	8.83996	6.84785	0.000107773	0.00515542	0.360431
CECR2	-1.8551	5.00662	-6.84733	0.000107831	0.00515542	0.359837
PPP2R2C	-4.45682	3.09208	-6.84467	0.000108134	0.00516386	0.356756
FAM95C	-1.35423	0.971789	-6.84295	0.00010833	0.00516386	0.354773
SHROOM3	-3.09459	6.13992	-6.84258	0.000108372	0.00516386	0.35434
EMILIN3	-2.86021	3.78857	-6.83926	0.000108751	0.00517741	0.350508
IGHG4	2.39222	1.39925	6.83849	0.000108839	0.00517741	0.349617
PTGDS	-2.49101	2.75861	-6.83571	0.000109158	0.00518822	0.346404
FABP3	1.73155	1.56231	6.83462	0.000109283	0.00518852	0.345147
MYLK	2.24512	8.05905	6.83333	0.000109432	0.00518852	0.343649
HNF1B	-3.59515	2.75269	-6.83327	0.000109439	0.00518852	0.343581
AL450332.1	-1.36158	1.08737	-6.83076	0.000109729	0.0051979	0.34068
LSR	-1.97326	2.96586	-6.82994	0.000109824	0.00519807	0.339726
PPFIA2	2.3647	4.02131	6.82872	0.000109965	0.00520041	0.338315
NEGR1	3.69001	3.30949	6.82626	0.00011025	0.00520572	0.335475
KLKP1	-2.83959	1.71207	-6.82616	0.000110262	0.00520572	0.335361
GOLGA2P5	-1.36638	4.1855	-6.82143	0.000110813	0.00522741	0.329882
PMP22	1.32499	6.24891	6.81536	0.000111525	0.00525594	0.322847
H2AFY2	-1.0301	4.1187	-6.81469	0.000111603	0.00525594	0.322078
NFATC1	1.35963	3.5316	6.81322	0.000111777	0.00525889	0.320376
PTPN3	-3.64879	5.16059	-6.81259	0.000111852	0.00525889	0.319638
SLC15A2	-3.8202	5.47434	-6.81005	0.000112151	0.00526401	0.316702
MUM1L1	1.79344	6.31939	6.80989	0.000112171	0.00526401	0.316507
GP2	-3.99499	1.99749	-6.80931	0.000112239	0.00526401	0.315839
IRF2BPL	1.89238	4.18057	6.80738	0.000112469	0.00527041	0.313597
AC108734.3	2.15217	1.40233	6.8041	0.000112858	0.00528429	0.309801
RPN2	-1.15998	6.66609	-6.80307	0.000112982	0.00528569	0.308603
CD302	1.73657	5.83039	6.80014	0.000113332	0.00529333	0.305205
DES	4.00442	3.52867	6.79634	0.000113789	0.0053103	0.300786
MYCBP	-1.46815	3.25344	-6.78803	0.000114793	0.00534656	0.291134
GABRG1	2.71101	1.40482	6.78461	0.00011521	0.00535136	0.287161
GNAL	2.17046	3.39429	6.7844	0.000115235	0.00535136	0.286917
HOXD8	1.72585	3.7039	6.78039	0.000115725	0.00536183	0.282257
PCBD1	-1.09769	5.24503	-6.78024	0.000115744	0.00536183	0.282082
BEGAIN	1.93918	1.52607	6.77851	0.000115956	0.00536722	0.280074
PABPC1L	-1.0676	5.41109	-6.77698	0.000116144	0.00537029	0.278294
MYO5B	-3.30686	4.14861	-6.77581	0.000116288	0.00537029	0.276932
AC138512.1	2.16241	1.15764	6.77443	0.000116459	0.00537029	0.275321
PPP1CA	-1.21675	4.37869	-6.77414	0.000116495	0.00537029	0.274985
TUBG1	-1.94538	3.53764	-6.77307	0.000116626	0.00537029	0.273744
KRTCAP3	-1.58226	1.61336	-6.77234	0.000116716	0.00537029	0.272899
THEM6	-1.85734	2.38126	-6.77182	0.00011678	0.00537029	0.272293
MYRF	1.56607	4.96653	6.76237	0.000117958	0.00541125	0.261282
MAP3K5	1.67359	6.34539	6.76094	0.000118137	0.00541508	0.259617
GOT1L1	2.18102	1.10681	6.75694	0.000118639	0.00542719	0.254956
SKIDA1	1.60529	2.03407	6.75457	0.000118938	0.00542719	0.2522
MCOLN2	-2.11543	2.76044	-6.75424	0.000118979	0.00542719	0.251815
NCF2	1.20343	2.35175	6.75394	0.000119018	0.00542719	0.251462
PLCB1	-2.11021	6.51639	-6.75377	0.000119039	0.00542719	0.251268
SLC7A1	-4.10594	6.79971	-6.75351	0.000119072	0.00542719	0.250964
CNRIP1	1.09501	4.76082	6.75241	0.000119211	0.00542831	0.249679
C2CD6	1.20194	3.10873	6.74933	0.000119603	0.00543827	0.24608
NCAM1	3.27705	5.6594	6.74183	0.00012056	0.005473	0.23733
AC010280.1	-1.24174	0.771851	-6.73747	0.000121121	0.00549406	0.232236
XK	-1.97958	1.78808	-6.73625	0.000121277	0.00549678	0.230814
CXCL16	1.40857	3.09077	6.73392	0.000121579	0.00550604	0.228088
SLC38A1	1.22844	6.21983	6.73227	0.000121792	0.0055113	0.226162
SNORD114-20	1.11139	2.42166	6.72208	0.000123122	0.00555372	0.214246
FGF7	2.96759	6.26715	6.71913	0.000123509	0.00556234	0.210797
RFPL1S	1.18981	2.9	6.71697	0.000123794	0.00556238	0.208271
PRKCQ-AS1	-1.66824	2.93208	-6.71689	0.000123805	0.00556238	0.208175
SH3BP5	1.92574	6.02033	6.7159	0.000123936	0.00556385	0.207015
FILIP1	1.76338	3.41882	6.71193	0.000124461	0.00557861	0.20237
DRP2	1.71179	2.88715	6.71067	0.000124628	0.00557936	0.200899
FGD5P1	-1.38739	2.1398	-6.7082	0.000124958	0.0055876	0.198
TMEM196	-5.17355	2.64882	-6.70535	0.000125339	0.00559061	0.194661
AC026124.1	2.40431	3.63392	6.70469	0.000125427	0.00559061	0.193891
FOXD2	-1.1892	0.706426	-6.70387	0.000125536	0.00559061	0.192931
KIAA1549	-1.28686	5.66372	-6.70212	0.000125772	0.00559311	0.190871
PDIA3	-1.07348	7.75988	-6.69948	0.000126126	0.00559886	0.187786
SPTBN1	1.2313	9.37204	6.69792	0.000126337	0.00559886	0.185954
RSAD2	2.15732	3.38696	6.69787	0.000126344	0.00559886	0.185896
FRMPD3	2.01644	1.53458	6.69749	0.000126396	0.00559886	0.185444
SPRN	-1.88014	1.47917	-6.69351	0.000126934	0.0056106	0.180783
SGMS1	1.15375	5.30523	6.69334	0.000126958	0.0056106	0.180575
PLIN4	2.18277	1.90226	6.69225	0.000127105	0.00561273	0.179303
NTRK3	-3.76321	4.73311	-6.68723	0.000127789	0.00563854	0.173412
PREP	-1.50999	5.62114	-6.6845	0.000128163	0.00564624	0.170206
WNK2	-3.56746	4.36505	-6.683	0.000128369	0.00564668	0.168438
SLC40A1	1.92716	7.37133	6.68298	0.000128372	0.00564668	0.168415
AC027335.1	-2.35208	2.33124	-6.68065	0.000128692	0.00565363	0.165683
KPNA5	1.15599	5.33981	6.68038	0.00012873	0.00565363	0.165362
MYCL	-1.81597	1.75424	-6.67864	0.000128969	0.00565768	0.163322
RPSAP52	1.78676	1.04117	6.67826	0.000129022	0.00565768	0.162877
RNASET2	-2.02275	6.25059	-6.67752	0.000129125	0.00565783	0.161999
ZSWIM5	1.86677	4.22395	6.67617	0.000129312	0.00566165	0.16041
BICDL1	-1.6216	2.35784	-6.67521	0.000129445	0.00566307	0.159286
CHEK1	-2.32318	3.71832	-6.67321	0.000129723	0.00567086	0.156931
P2RY13	1.08319	1.5851	6.6703	0.000130127	0.00567976	0.153517
DPYSL2	1.25551	8.05519	6.66855	0.000130372	0.00568169	0.151455
SUGT1P3	-1.23081	3.28669	-6.66766	0.000130496	0.00568272	0.150412
SLC35F2	-1.26943	4.32646	-6.66579	0.000130758	0.00568498	0.148209
MTTP	1.90382	1.13293	6.66552	0.000130796	0.00568498	0.147888
IRAK3	1.92293	5.51672	6.6639	0.000131024	0.00568498	0.145978
AC024084.1	-2.61206	1.51885	-6.66277	0.000131182	0.00568498	0.144653
CLEC7A	1.98348	2.35589	6.66207	0.000131281	0.00568498	0.143827
G0S2	2.25487	2.08915	6.66158	0.00013135	0.00568498	0.14325
RERG	2.24209	3.85496	6.65769	0.000131898	0.00569401	0.138679
BFSP1	1.04196	1.46047	6.65739	0.000131942	0.00569401	0.138317
HIST1H2AG	-2.90198	3.04105	-6.65525	0.000132245	0.00569852	0.135796
SLC2A1-AS1	-1.12244	2.36356	-6.6551	0.000132266	0.00569852	0.135621
IGHG2	4.40632	3.26393	6.65189	0.000132722	0.00571382	0.131845
PLCB1-IT1	-1.67628	2.12408	-6.64908	0.000133125	0.00572322	0.128524
LINC00475	1.40917	1.52251	6.64895	0.000133143	0.00572322	0.128374
KLHL38	1.025	0.631958	6.64777	0.000133311	0.00572612	0.126986
EPHX1	1.15043	6.29102	6.64292	0.000134008	0.00574734	0.121265
CLEC10A	1.27603	1.26607	6.63917	0.00013455	0.00576184	0.116841
SHF	1.24847	3.93472	6.63206	0.000135582	0.00577691	0.108454
INHBA	4.14648	3.67909	6.63131	0.000135693	0.00577691	0.107559
EXPH5	-3.06777	4.87145	-6.63114	0.000135717	0.00577691	0.107361
CAV1	2.17356	6.19766	6.62953	0.000135952	0.00578254	0.105468
PRR15L	-3.44325	1.97271	-6.627	0.000136323	0.00579344	0.102476
HEBP1	1.15615	5.15801	6.62639	0.000136413	0.00579344	0.101754
OSR2	-1.6953	6.56028	-6.62204	0.000137054	0.00581632	0.0966091
SIAE	-1.28432	4.48971	-6.61973	0.000137394	0.00582641	0.0938852
ANKRD18A	-2.90535	2.78605	-6.61764	0.000137704	0.00583082	0.0914128
EEF1DP3	1.46008	2.33883	6.61575	0.000137985	0.00583834	0.0891804
UBA1	-1.0555	7.95596	-6.61411	0.00013823	0.00584433	0.0872365
MAPRE2	1.03593	5.65893	6.60723	0.00013926	0.0058791	0.0790921
SORCS2	2.47513	3.42811	6.59838	0.000140596	0.00591787	0.0686158
TMEM64	1.45358	4.61309	6.59593	0.000140969	0.00592919	0.0657056
TEX41	1.7369	2.8474	6.59431	0.000141216	0.00593287	0.0637839
CDCA5	-2.65959	2.04965	-6.59245	0.000141499	0.00593825	0.0615903
MIR1243	1.17217	0.684237	6.59063	0.000141779	0.00594557	0.059426
SNX18P3	-2.00836	1.55171	-6.58709	0.000142322	0.0059525	0.0552308
SPOUT1	-1.01316	4.38345	-6.58663	0.000142394	0.0059525	0.0546786
TXNRD1	1.39074	6.00659	6.58648	0.000142415	0.0059525	0.0545097
AC007405.1	-1.54611	1.51339	-6.58641	0.000142426	0.0059525	0.0544253
MX1	2.1293	4.74566	6.58226	0.000143068	0.00597314	0.0494911
SETP20	1.01603	0.798644	6.5716	0.000144728	0.00602465	0.0368424
AC025283.2	1.10016	2.95861	6.56764	0.000145351	0.00603731	0.0321259
PRAG1	2.21664	3.51674	6.56559	0.000145674	0.00604324	0.0296946
FKBP2	-1.01272	4.39713	-6.56538	0.000145708	0.00604324	0.0294404
SERPINA4	-2.1422	1.08706	-6.56058	0.000146468	0.00606267	0.0237348
SLC22A5	-1.30701	5.56144	-6.56008	0.000146546	0.00606267	0.0231453
FNDC5	-1.70236	3.12766	-6.55973	0.000146602	0.00606267	0.0227261
AP002026.1	-1.31265	5.31361	-6.55972	0.000146604	0.00606267	0.0227131
BORA	-1.67526	3.30603	-6.55791	0.000146892	0.00606768	0.0205622
LMCD1-AS1	1.35975	2.07706	6.55722	0.000147002	0.00606768	0.0197419
CDK15	2.47296	1.97065	6.55164	0.000147894	0.00609772	0.0131025
LINC00996	-1.18372	1.28089	-6.55105	0.00014799	0.00609772	0.0123952
AC020909.2	-1.11197	0.637045	-6.54609	0.00014879	0.00611889	0.00648372
TYMS	-3.65244	3.08941	-6.53762	0.000150165	0.00616494	-0.00360972
snoU109	-1.36086	1.64277	-6.53378	0.000150793	0.00617729	-0.00818618
RPS20P22	1.23519	3.13582	6.52848	0.000151665	0.00620404	-0.0145107
AC092807.3	2.60076	3.99778	6.52473	0.000152286	0.00622043	-0.0189862
AC024230.1	-3.4497	2.36702	-6.52345	0.000152498	0.00622179	-0.0205153
AL358176.4	-1.98291	1.28796	-6.52303	0.000152568	0.00622179	-0.0210201
HOXA5	-3.1204	2.68147	-6.52198	0.000152742	0.00622179	-0.0222684
OLFML1	2.02865	6.06901	6.52066	0.000152962	0.0062256	-0.0238439
LINC00702	1.69808	1.32027	6.51993	0.000153084	0.00622611	-0.0247198
TNFSF14	3.09691	2.91146	6.51906	0.000153229	0.00622754	-0.0257597
PSD3	1.1623	7.66228	6.51215	0.000154387	0.00625813	-0.0340166
AC005162.2	1.11148	0.735962	6.51063	0.000154643	0.00625813	-0.0358306
TCF23	2.87813	3.86765	6.51062	0.000154644	0.00625813	-0.0358424
KBTBD12	-1.29906	1.50472	-6.50726	0.000155212	0.00627061	-0.0398624
CARD16	1.51678	2.22057	6.50395	0.000155775	0.00628495	-0.0438283
AL158850.2	1.26149	0.673184	6.50343	0.000155862	0.00628495	-0.0444419
PNCK	-1.78006	1.49616	-6.49656	0.000157037	0.00632333	-0.0526764
PLLP	-3.61017	3.11861	-6.49209	0.000157805	0.00634525	-0.0580278
SLC8B1	1.32956	4.98933	6.49089	0.000158011	0.00634902	-0.0594579
ARHGAP29	1.31043	6.37085	6.48888	0.00015836	0.00635852	-0.0618743
IFI16	1.03482	7.63276	6.4878	0.000158546	0.0063614	-0.0631637
ITGAD	-2.32403	2.01443	-6.48169	0.000159609	0.00638605	-0.0704893
C1orf132	1.93993	7.06758	6.47852	0.000160163	0.00639918	-0.0742886
CENPO	-1.89144	3.85731	-6.47691	0.000160446	0.00640598	-0.0762263
BAMBI	2.51956	3.6674	6.47155	0.00016139	0.0064346	-0.0826589
AC040174.1	-1.50426	1.16741	-6.46867	0.0001619	0.00645037	-0.0861125
ARSJ	-2.11156	4.51109	-6.46402	0.000162728	0.00647881	-0.0917069
TTF2	-1.21839	5.32325	-6.46003	0.00016344	0.00650259	-0.0964946
KCNMB1	1.81283	1.42792	6.45911	0.000163605	0.00650461	-0.0976038
AL355338.1	-1.31051	1.82428	-6.45799	0.000163807	0.00650806	-0.0989538
FRY	2.34894	6.52123	6.4565	0.000164074	0.00651409	-0.100738
COL4A3	2.41567	2.04151	6.45576	0.000164208	0.00651486	-0.101637
HERC6	1.121	5.10264	6.44969	0.000165304	0.00654002	-0.108927
HIST1H2AI	-2.35318	1.77093	-6.448	0.000165611	0.00654303	-0.110963
SLC35A2	-1.28225	3.18496	-6.44344	0.000166442	0.00655799	-0.11645
ADAM23	1.85756	4.14966	6.4424	0.000166633	0.00656051	-0.117703
AC006116.8	-2.10273	1.47832	-6.4416	0.00016678	0.00656176	-0.118673
RMI1	-1.91326	3.95544	-6.44009	0.000167057	0.00656808	-0.12049
LBH	2.41562	5.53557	6.43751	0.000167531	0.00658215	-0.123595
COL10A1	6.1099	3.17557	6.43432	0.000168119	0.00659815	-0.127436
AC010336.1	-1.01171	1.21484	-6.43265	0.000168428	0.00660367	-0.129452
RTN4	1.01402	7.27979	6.43059	0.000168811	0.00661029	-0.131941
DPP3	-1.48013	3.49678	-6.42178	0.000170455	0.00665769	-0.142563
PPM1H	-4.06063	6.20091	-6.42151	0.000170505	0.00665769	-0.142885
KIF26A	-1.84608	3.32858	-6.42116	0.000170572	0.00665769	-0.143318
DEGS2	-1.64278	1.46298	-6.42086	0.000170629	0.00665769	-0.143679
DLK1	5.02566	2.52743	6.4158	0.000171581	0.00669023	-0.149779
AL136313.1	2.17571	2.43957	6.41512	0.00017171	0.00669065	-0.150601
MIR8063	1.04845	1.40309	6.41404	0.000171915	0.00669291	-0.151914
P4HA2	-3.02147	5.7323	-6.41357	0.000172004	0.00669291	-0.152477
RPL9P16	-2.60376	3.06052	-6.41009	0.000172665	0.00670021	-0.156679
SYPL1P2	-1.36571	1.13608	-6.40189	0.000174234	0.00675649	-0.166598
AEN	-1.72947	3.92435	-6.39756	0.000175069	0.00677334	-0.171836
CTD-2270F17.1	-3.07107	3.20725	-6.39715	0.000175147	0.00677334	-0.172324
ARHGAP8	-2.69603	2.48368	-6.3956	0.000175448	0.00677954	-0.174205
LEFTY2	2.23059	1.56797	6.39497	0.000175569	0.00677954	-0.174961
AC023481.1	1.14608	1.1201	6.39447	0.000175666	0.00677954	-0.175568
LINC00116	-4.24836	3.5942	-6.39319	0.000175915	0.00678451	-0.177119
TPD52	-3.15782	4.03926	-6.39227	0.000176095	0.00678683	-0.178238
AL021408.1	-1.26456	2.15946	-6.38647	0.000177226	0.00682099	-0.185257
HOXA6	-2.40838	1.67727	-6.38597	0.000177323	0.00682099	-0.185858
AL445222.1	-1.49363	2.44253	-6.38588	0.000177342	0.00682099	-0.185976
DDIT4L	2.39011	1.83787	6.38416	0.000177678	0.00682597	-0.18805
CASTOR2	1.13129	3.6196	6.38399	0.000177712	0.00682597	-0.188261
PSD4	-1.75607	4.23645	-6.38226	0.000178053	0.00683047	-0.19036
PIGW	-1.2334	2.40605	-6.38172	0.000178159	0.00683047	-0.191012
TLR1	1.37151	3.80954	6.38156	0.000178191	0.00683047	-0.191211
AC092828.1	-1.64565	6.7054	-6.37976	0.000178545	0.00683304	-0.193384
AL049838.1	1.00788	2.38572	6.37938	0.00017862	0.00683304	-0.193846
C14orf37	1.25981	5.28723	6.3772	0.000179053	0.00684496	-0.196494
NBEAL2	-1.24403	5.5281	-6.374	0.000179687	0.00684863	-0.200371
HGH1	-1.25234	3.41144	-6.37279	0.000179928	0.00684863	-0.201839
SP3P	-2.24381	1.12191	-6.37079	0.000180327	0.00684863	-0.204268
INPP5J	-2.00429	1.99554	-6.37065	0.000180354	0.00684863	-0.204432
ECEL1	3.9059	2.38121	6.36996	0.000180493	0.00684863	-0.205273
LINC01814	-1.10747	1.87377	-6.36894	0.000180695	0.00684863	-0.206503
LRRTM4	-1.36671	0.81143	-6.36874	0.000180736	0.00684863	-0.206752
WISP1	3.88537	4.44105	6.36815	0.000180854	0.00684863	-0.207464
RTL10	-1.1709	4.81424	-6.36734	0.000181018	0.00684863	-0.208456
PAPSS2	2.47958	5.16016	6.36715	0.000181055	0.00684863	-0.208684
LIMD1	-1.57948	5.95012	-6.36649	0.000181186	0.00684863	-0.209476
PRICKLE2-AS1	-4.21678	2.23699	-6.36648	0.00018119	0.00684863	-0.209495
TWIST2	-1.66859	4.58546	-6.36633	0.00018122	0.00684863	-0.209678
CD81-AS1	-1.54092	2.78623	-6.36628	0.000181229	0.00684863	-0.209737
RNASE6	1.12767	2.03538	6.36569	0.000181348	0.00684863	-0.210456
RIBC2	-2.06786	1.51342	-6.36522	0.000181442	0.00684863	-0.211021
AARS2	-1.20502	5.15981	-6.3652	0.000181446	0.00684863	-0.211042
HLA-DPA1	1.4898	5.10922	6.36328	0.000181833	0.00685869	-0.213381
LINC00861	1.46294	2.08878	6.36253	0.000181985	0.00685984	-0.214294
FAM83H	-3.14913	2.79332	-6.35679	0.000183146	0.00689443	-0.221261
KIF4A	-3.45986	2.74357	-6.35576	0.000183354	0.0068977	-0.222509
FAR2P4	-1.17935	0.991754	-6.35469	0.000183572	0.00689796	-0.22381
MAP3K9	-1.33344	3.67711	-6.35301	0.000183915	0.00689796	-0.225854
PGAP2	-1.25838	3.81636	-6.35247	0.000184024	0.00689796	-0.226507
UCHL1	2.07431	3.23833	6.35184	0.000184154	0.00689796	-0.227275
RNF182	1.20372	1.03139	6.35095	0.000184335	0.00689796	-0.228356
DOCK10	1.83609	5.97958	6.34431	0.000185699	0.00693984	-0.236434
IGF1	-2.1423	9.13298	-6.34345	0.000185876	0.00694188	-0.237478
FAS	1.37404	5.82728	6.34273	0.000186026	0.00694288	-0.238358
PAICS	-1.27149	6.2343	-6.33081	0.000188507	0.0070231	-0.252875
AC027335.2	-1.3033	1.06576	-6.33061	0.000188547	0.0070231	-0.253108
CCDC3	3.73781	4.18718	6.32993	0.000188691	0.00702384	-0.253944
CCDC158	-1.46263	1.90802	-6.32826	0.000189042	0.00703229	-0.25598
SCRN1	1.07729	6.34401	6.32606	0.000189505	0.00703984	-0.258662
CES3	-1.73518	1.56058	-6.32603	0.00018951	0.00703984	-0.25869
RAB40A	1.43644	3.72643	6.32098	0.000190579	0.00706073	-0.26485
TNFSF8	1.33193	1.69225	6.32051	0.000190679	0.00706073	-0.265426
FXYD6	1.78971	4.86402	6.31845	0.000191117	0.00706773	-0.267942
DOT1L	-1.1437	5.21225	-6.31638	0.000191558	0.0070762	-0.270464
KLHL14	-1.52151	3.01378	-6.31277	0.00019233	0.00708944	-0.274873
CYP2U1	1.13433	4.30197	6.31122	0.000192662	0.00709532	-0.27676
ZDHHC9	-1.52168	5.87131	-6.30607	0.000193771	0.00711938	-0.28305
GNLY	-3.65764	3.89716	-6.29858	0.000195397	0.00714867	-0.2922
SYTL4	1.95614	7.10707	6.29664	0.000195821	0.00714867	-0.294573
EID3	1.10639	3.1606	6.29602	0.000195956	0.00714867	-0.295331
DECR2	-1.67715	2.65607	-6.29372	0.000196461	0.00715787	-0.298149
LINC00924	2.26391	2.66647	6.29142	0.000196965	0.00716703	-0.300958
ZSCAN31	1.67943	4.76554	6.28945	0.000197399	0.00717821	-0.303369
PAPSS1	-2.76508	7.05295	-6.28814	0.000197687	0.00717948	-0.304967
SYCP2	-1.98204	3.73521	-6.28543	0.000198286	0.00719662	-0.308281
GLIS2	1.38933	3.91378	6.28395	0.000198616	0.0072007	-0.310101
CTAGE5	-2.03242	6.56374	-6.28378	0.000198653	0.0072007	-0.310304
HMOX1	2.62381	3.43571	6.2826	0.000198915	0.0072056	-0.31175
SNHG4	-1.22633	1.55148	-6.27907	0.000199703	0.00722026	-0.31608
SHANK2	-4.8306	4.12225	-6.27867	0.000199791	0.00722026	-0.316562
AL161787.1	2.11458	2.12398	6.27521	0.000200567	0.00723765	-0.320805
BX890604.1	-2.23938	5.61274	-6.27449	0.000200728	0.00723885	-0.321684
AP001528.2	2.46415	4.41083	6.26864	0.000202047	0.00727206	-0.32886
RAB3IP	-1.4228	4.57508	-6.26813	0.000202162	0.00727206	-0.329483
CD84	1.61112	3.83816	6.26664	0.000202499	0.00727957	-0.331308
AC012123.1	-1.49367	1.29298	-6.26447	0.000202993	0.00728723	-0.333976
TRAF2	-1.10479	3.24532	-6.2644	0.000203007	0.00728723	-0.334053
ENDOD1	1.07428	5.75299	6.26344	0.000203227	0.00728723	-0.335237
ADAMTSL4	-1.9827	5.29364	-6.25547	0.00020505	0.00732942	-0.345018
GARNL3	-1.6573	6.39251	-6.25075	0.000206138	0.0073526	-0.35081
FRZB	2.60894	2.97257	6.25005	0.000206301	0.0073526	-0.351679
PLXND1	-1.42166	6.91849	-6.24575	0.000207298	0.00737905	-0.356957
RXRG	-1.45215	1.14709	-6.24474	0.000207532	0.00738088	-0.358194
CXCR6	1.77023	1.83252	6.24276	0.000207996	0.0073862	-0.360638
BEND3	-1.04875	3.07788	-6.24228	0.000208108	0.0073862	-0.361229
ITGA6	-2.03615	7.83885	-6.24221	0.000208124	0.0073862	-0.361312
AC108860.1	-1.15459	0.744284	-6.24187	0.000208203	0.0073862	-0.36173
RNF43	-3.24218	3.58741	-6.24045	0.000208535	0.00739334	-0.363474
AC008760.2	4.13441	2.65876	6.23911	0.000208849	0.00739614	-0.365122
RPS20P20	1.34584	0.927692	6.239	0.000208875	0.00739614	-0.365257
AC011447.7	-2.04079	2.76099	-6.23687	0.000209376	0.00740461	-0.367878
MPP6	1.67242	5.34792	6.22981	0.000211044	0.007445	-0.376567
ACTA2	3.39533	7.63366	6.22781	0.000211518	0.00744784	-0.379028
SAMD4A	-1.29984	6.36537	-6.22691	0.000211732	0.00745072	-0.380131
TMEM140	1.01667	2.99486	6.22534	0.000212108	0.00745934	-0.382077
SUPT3H	1.04789	4.01205	6.22313	0.000212634	0.00747319	-0.384787
SNAP25	1.66767	3.04391	6.21432	0.000214755	0.00752907	-0.395657
HIST1H2BH	-3.11986	2.79344	-6.21174	0.00021538	0.00753232	-0.398838
MX2	1.04418	4.44484	6.21058	0.000215661	0.0075375	-0.400266
ARID5B	1.21433	7.81959	6.20796	0.000216298	0.00755045	-0.403495
LHPP	-1.08922	3.46331	-6.20645	0.000216667	0.00755298	-0.405359
LFNG	-1.90967	2.30658	-6.2042	0.000217217	0.00755925	-0.408138
CRTC1	-1.13087	4.67491	-6.20178	0.000217812	0.00757529	-0.411132
FMOD	2.43107	6.07543	6.19747	0.000218872	0.00760706	-0.416446
POMK	-1.05984	3.82485	-6.19695	0.000219003	0.00760706	-0.417098
ASRGL1	-4.47695	5.19413	-6.19292	0.000219999	0.00762326	-0.422067
RPL7L1P2	-1.20605	0.773026	-6.18662	0.000221569	0.00767299	-0.429855
RASSF7	-1.7432	2.04152	-6.1859	0.00022175	0.00767456	-0.430748
WDFY3-AS2	1.70179	3.1193	6.1853	0.0002219	0.00767506	-0.431488
MAST4-IT1	1.52915	1.61935	6.18463	0.000222069	0.00767583	-0.432321
PPP1R3C	2.2405	2.83467	6.18341	0.000222375	0.00767583	-0.433827
AP000892.3	4.45362	4.05812	6.18306	0.000222464	0.00767583	-0.434267
TRIM17	-1.47891	2.79997	-6.18247	0.000222613	0.00767628	-0.434998
AC003102.1	-1.43576	3.09955	-6.18078	0.000223037	0.00768623	-0.437082
LGI2	1.74467	2.3568	6.17675	0.000224057	0.00771201	-0.442079
HEY1	-2.47722	2.46502	-6.17114	0.000225483	0.00774228	-0.449023
CDC20	-3.07621	2.25234	-6.16889	0.000226057	0.00774612	-0.451806
AC073316.1	-2.90504	3.12861	-6.16856	0.000226142	0.00774612	-0.452218
BRAFP1	1.44193	2.13156	6.16546	0.000226937	0.00776864	-0.456056
SH2D3A	-2.16911	2.17809	-6.16473	0.000227125	0.00777038	-0.456963
AC012531.1	3.45461	2.8497	6.16389	0.00022734	0.0077714	-0.458
SAMSN1	1.45146	2.93356	6.16355	0.000227429	0.0077714	-0.458427
CACNB2	2.08057	4.34194	6.1619	0.000227854	0.00777655	-0.460472
DHRS2	4.17305	2.26355	6.16006	0.00022833	0.0077881	-0.462755
LY9	1.01309	1.07962	6.15907	0.000228586	0.00779213	-0.463981
FGFR1OP2	1.02934	6.07374	6.15167	0.000230511	0.00784831	-0.47316
CSDC2	2.70768	3.85453	6.15001	0.000230947	0.00785833	-0.475229
RBM24	-1.95925	2.79946	-6.14946	0.000231089	0.00785833	-0.475905
TMSB15B	1.46412	1.17534	6.14894	0.000231226	0.00785833	-0.476552
AC009541.1	-2.14371	1.1339	-6.14819	0.000231424	0.00785833	-0.477487
LYRM1	1.04977	4.70828	6.1479	0.000231499	0.00785833	-0.477841
AL158210.1	-1.26541	0.763208	-6.14529	0.000232186	0.00787222	-0.481084
LINC02519	2.10158	2.50124	6.13917	0.000233805	0.00791292	-0.488691
LTBP2	3.66424	7.11287	6.13802	0.00023411	0.00791368	-0.490117
NUP62CL	-2.02488	1.72005	-6.13762	0.000234217	0.00791368	-0.490616
AL449403.2	-2.27483	1.33366	-6.13751	0.000234246	0.00791368	-0.490756
RBP1	1.85713	6.09653	6.13637	0.00023455	0.0079192	-0.492171
KCND2	2.41682	3.31004	6.13452	0.000235043	0.00792423	-0.494471
ADAMTS12	-1.29137	5.99785	-6.13439	0.000235077	0.00792423	-0.494629
CD163	2.57682	6.53266	6.13424	0.000235118	0.00792423	-0.494822
SSPO	-1.61265	3.78585	-6.13129	0.000235908	0.00794613	-0.498493
TSPAN6	1.58161	5.22182	6.12298	0.000238147	0.0080025	-0.508828
ECM1	-3.78849	5.41017	-6.11727	0.000239701	0.00803351	-0.515944
MPPED2	-2.75342	3.92261	-6.11713	0.000239738	0.00803351	-0.516116
snoU13	1.30015	2.00633	6.11623	0.000239984	0.00803351	-0.517237
ATP6V1C2	-4.58341	3.24919	-6.11548	0.000240189	0.00803351	-0.518173
OR7E2P	1.4792	1.70731	6.11542	0.000240204	0.00803351	-0.518241
RPS6KA1	-2.28669	4.23931	-6.11334	0.000240774	0.00804782	-0.520834
AC006460.2	1.3596	2.45836	6.10673	0.000242595	0.00809913	-0.529078
C4B	3.34141	3.56514	6.103	0.000243628	0.00812168	-0.533726
TNFAIP8L3	1.64962	1.36066	6.1014	0.000244073	0.00812931	-0.535725
AC023794.3	1.32004	0.76739	6.09506	0.000245846	0.00816916	-0.543646
TIMP1	3.30055	6.64751	6.0932	0.000246366	0.00817711	-0.545958
LINC01123	-1.48974	2.28	-6.09263	0.000246529	0.00817711	-0.546681
RCC2P6	-2.82561	2.2386	-6.0925	0.000246563	0.00817711	-0.546833
TSPAN8	2.70031	1.46389	6.09215	0.000246663	0.00817711	-0.547273
AL158209.1	2.61899	1.37462	6.0912	0.000246931	0.00818121	-0.548462
ITGA11	4.03759	5.0348	6.08905	0.000247537	0.00818763	-0.551146
CCDC80	3.20214	7.37116	6.08851	0.000247689	0.00818763	-0.551818
OPLAH	-1.55456	2.75808	-6.08838	0.000247728	0.00818763	-0.551989
PEAR1	1.33258	5.24839	6.08803	0.000247827	0.00818763	-0.552427
CPNE2	-1.34801	5.17786	-6.08796	0.000247847	0.00818763	-0.552515
KCNC3	-3.39473	3.95409	-6.08741	0.000248003	0.00818799	-0.553201
LRRN4CL	1.15784	2.25591	6.08517	0.000248636	0.0081939	-0.555991
LINC01684	-1.86532	1.53244	-6.08474	0.000248761	0.0081939	-0.55654
CAB39L	2.02885	4.62013	6.08459	0.000248803	0.0081939	-0.556726
NR3C1	1.10722	6.68327	6.08423	0.000248905	0.0081939	-0.557173
SPEF2	-1.55659	6.30311	-6.08203	0.00024953	0.00820969	-0.559918
GTF2F2P1	-1.46329	3.26933	-6.0725	0.000252266	0.00828049	-0.571848
TRPV6	-2.13935	1.26645	-6.07161	0.000252521	0.00828405	-0.572952
COASY	-1.11455	4.5809	-6.06446	0.000254598	0.00833637	-0.581915
LINC00473	4.23587	3.13865	6.06361	0.000254844	0.00833637	-0.582973
RCAN2	3.28353	3.69721	6.06359	0.000254851	0.00833637	-0.583002
INMT	3.23768	2.0502	6.06278	0.000255087	0.00833927	-0.584014
ARRDC3-AS1	-1.32212	1.93692	-6.06153	0.000255454	0.0083455	-0.585585
PCYT1B	1.5866	2.67912	6.06062	0.000255719	0.0083455	-0.586723
GBGT1	1.82103	2.90924	6.05175	0.000258333	0.00842111	-0.597848
PDIA4	-1.46789	7.07335	-6.04515	0.000260294	0.00846049	-0.606118
MEF2C	1.84304	6.58541	6.04471	0.000260426	0.00846049	-0.606675
ANGPT4	1.96742	1.1417	6.04423	0.00026057	0.00846049	-0.607276
AL157996.1	1.00902	1.02826	6.04417	0.000260587	0.00846049	-0.607348
RETREG1	-1.62031	2.8394	-6.04245	0.000261103	0.00847123	-0.609514
AC073591.1	3.18159	2.40592	6.04181	0.000261294	0.00847123	-0.610314
MAP7	-2.35046	4.08192	-6.04157	0.000261366	0.00847123	-0.610615
PFKL	-1.36278	6.05972	-6.03666	0.000262844	0.00851425	-0.616781
SAMD10	-1.43359	1.66811	-6.03578	0.000263111	0.00851802	-0.617891
AC012020.1	1.33644	1.53232	6.0342	0.000263588	0.00852623	-0.619872
RIC3	3.91387	3.37728	6.02931	0.000265075	0.00856206	-0.626028
MKI67	-4.52957	5.99476	-6.02712	0.000265742	0.00857382	-0.628776
ADAMTS18	2.59201	3.03615	6.02629	0.000265995	0.0085771	-0.629817
RN7SKP240	1.41214	1.22982	6.02088	0.000267655	0.00861102	-0.63662
HOMER2	-3.19382	5.8601	-6.01977	0.000267997	0.00861396	-0.638017
AC139769.1	-1.4604	3.85689	-6.0196	0.000268051	0.00861396	-0.638236
SIRPA	1.30302	4.57058	6.01756	0.000268681	0.00862145	-0.640805
AC138305.1	-1.70516	1.15412	-6.01718	0.000268799	0.00862145	-0.641286
PDCD1LG2	1.31671	1.99964	6.01638	0.000269045	0.00862145	-0.642284
SLC48A1	1.00382	5.11706	6.01505	0.000269459	0.00862985	-0.643966
CGREF1	1.49373	2.65532	6.01331	0.000269997	0.0086422	-0.646149
LURAP1L	1.28179	2.42759	6.00524	0.000272522	0.00870695	-0.656328
ACLY	-1.37738	6.81692	-6.00439	0.000272789	0.00870695	-0.657397
AP006284.1	-1.71323	1.47739	-6.00242	0.000273408	0.0087186	-0.659875
CACNA1G	-2.11513	5.51367	-6.00225	0.000273461	0.0087186	-0.660089
SYDE2	1.20751	3.90026	6.00001	0.00027417	0.00872956	-0.66292
ABHD17C	-1.42701	3.1622	-5.99921	0.000274421	0.00872956	-0.663923
SPATS2	-1.30975	6.43114	-5.99807	0.000274784	0.00873619	-0.665367
CACNA1D	-3.6299	7.45654	-5.99492	0.000275782	0.00876224	-0.669332
AC016144.1	1.60563	1.75217	5.9938	0.000276139	0.00876224	-0.670744
ATP6V1B1	1.25262	1.24408	5.99174	0.000276797	0.00877326	-0.673348
AC093908.1	-1.52433	6.90206	-5.98785	0.000278044	0.00880034	-0.678265
LRMDA	1.07112	4.5762	5.98719	0.000278255	0.00880209	-0.679093
RARRES1	3.39876	3.47855	5.98603	0.000278629	0.00880488	-0.680562
SALL1	-3.00703	5.78066	-5.98595	0.000278654	0.00880488	-0.680659
FEN1	-2.34462	3.10574	-5.98215	0.00027988	0.00883147	-0.68546
FOXD2-AS1	-1.66135	1.37267	-5.98062	0.000280376	0.0088381	-0.687395
STON1	1.62943	5.07686	5.97903	0.000280891	0.00884596	-0.689402
ZNF589	-2.16921	6.20327	-5.9774	0.000281422	0.00884828	-0.691465
KIAA1210	-3.98107	4.69104	-5.97713	0.00028151	0.00884828	-0.691807
ALDH3B2	-3.62988	2.10781	-5.97695	0.000281568	0.00884828	-0.692034
AC099550.1	1.41774	1.51404	5.97475	0.000282285	0.00885102	-0.694815
ERICH2	-1.66923	1.54194	-5.9747	0.000282301	0.00885102	-0.694878
GPR160	-1.6102	2.55734	-5.97221	0.000283115	0.00886783	-0.698024
AC091806.1	2.30562	1.25433	5.9721	0.000283151	0.00886783	-0.698163
CCNF	-2.314	3.357	-5.97029	0.000283744	0.00887942	-0.70045
PTPN20	1.85515	1.67712	5.96836	0.00028438	0.0088849	-0.702899
ZNF888	-2.3445	5.51602	-5.9656	0.000285289	0.00888806	-0.706388
TMEM62	-1.04511	4.12693	-5.96525	0.000285404	0.00888806	-0.706828
SLC46A3	2.04209	3.56429	5.96357	0.00028596	0.00888806	-0.708955
SSPN	1.3222	6.53925	5.96347	0.000285993	0.00888806	-0.709083
ATP8B4	1.54785	4.62115	5.9625	0.000286316	0.00888914	-0.710317
BIRC5	-3.03899	2.19075	-5.96216	0.000286427	0.00888914	-0.710742
MAST4	1.22915	6.95134	5.9616	0.000286614	0.00888914	-0.711454
HSPA5	-1.29283	8.46061	-5.95797	0.00028782	0.00891551	-0.716046
AL133215.2	-1.38876	0.87657	-5.95509	0.000288784	0.00894046	-0.719699
LSM1P1	2.14138	2.35262	5.95416	0.000289096	0.00894523	-0.72088
CENPM	-2.27187	1.60409	-5.95186	0.000289866	0.00896417	-0.723788
AC106820.4	-1.93249	3.13215	-5.94736	0.000291382	0.00899143	-0.729492
BMP8B	-1.51179	1.58449	-5.94613	0.000291798	0.00899731	-0.73105
ATP6V0E2	-2.7499	3.67189	-5.93742	0.000294764	0.0090681	-0.742105
TLCD2	1.15944	3.31464	5.93724	0.000294827	0.0090681	-0.74234
OSMR	2.158	6.53199	5.93461	0.000295729	0.00909021	-0.74568
LINC00887	1.80875	1.30886	5.93421	0.000295867	0.00909021	-0.746187
ZFHX3	-1.41308	7.21873	-5.93195	0.000296645	0.00910916	-0.749057
ERBB3	-3.70469	4.23694	-5.92698	0.000298363	0.00914705	-0.755369
RARRES2	2.43403	5.49929	5.92393	0.000299422	0.00915898	-0.759244
TAGLN	4.23399	7.41532	5.92332	0.000299636	0.00915898	-0.760022
IQGAP2	-1.00627	6.0958	-5.92317	0.000299688	0.00915898	-0.760215
SLC4A3	2.22934	4.50125	5.92184	0.000300152	0.00916224	-0.761904
MANEAL	-1.50624	1.78591	-5.91875	0.000301232	0.00919024	-0.765828
PRR36	-1.37655	1.38623	-5.91676	0.000301932	0.00920664	-0.768366
SPINT2	-1.65853	3.5931	-5.91392	0.000302931	0.00923214	-0.771976
FAM129A	1.77893	5.06693	5.91163	0.000303741	0.00924687	-0.774894
GREM1	2.11903	1.14774	5.91089	0.000304001	0.00924981	-0.775829
MYB	-1.82756	2.28223	-5.90948	0.000304502	0.00925765	-0.777631
ACTN2	2.12396	2.20738	5.90435	0.000306328	0.00930064	-0.784162
LINC00506	1.00021	2.73373	5.90303	0.000306798	0.00930994	-0.785841
LXN	3.01266	4.68259	5.90063	0.000307657	0.00932103	-0.788896
PODN	2.84353	5.74992	5.89802	0.000308595	0.00934445	-0.792223
RAPGEF3	1.33808	6.11461	5.89511	0.000309645	0.00937123	-0.795934
SOD2	1.4814	7.39449	5.89421	0.00030997	0.00937606	-0.797081
ZNF831	1.22315	1.54436	5.89373	0.000310144	0.0093763	-0.797692
FAR2P1	-3.46998	2.46012	-5.88659	0.000312739	0.00943937	-0.806797
PLPP2	-2.72342	3.45495	-5.88371	0.000313794	0.00944891	-0.810477
AC007032.1	1.17328	1.2923	5.88243	0.000314263	0.00945344	-0.812111
HOXA9	-3.91434	3.73441	-5.87888	0.00031557	0.00947239	-0.816644
SLC35B1	-1.06071	3.96661	-5.87838	0.000315756	0.00947239	-0.81729
AL133445.2	1.18869	1.90904	5.87763	0.000316032	0.00947239	-0.818245
MAP2K6	-3.11845	5.6076	-5.87606	0.000316612	0.00948079	-0.820248
CPS1	1.26371	3.63025	5.87399	0.00031738	0.00949875	-0.822894
PLEKHA5	-1.25122	8.31686	-5.86703	0.000319976	0.00956131	-0.831795
LATS2	1.22778	5.23925	5.86581	0.000320431	0.00956206	-0.833347
PEG3	2.94974	8.28164	5.86541	0.000320581	0.00956206	-0.833858
FAM159A	-2.60679	2.26054	-5.86461	0.000320884	0.00956206	-0.834891
ZNF69	1.17051	4.53764	5.86352	0.00032129	0.00956206	-0.836274
GRIK4	2.46016	1.65726	5.86331	0.00032137	0.00956206	-0.836547
DNMT1	-1.2739	6.24242	-5.86229	0.000321753	0.00956206	-0.837848
AP003059.2	1.13656	1.46648	5.8622	0.000321789	0.00956206	-0.837969
CD28	1.73937	1.91541	5.86202	0.000321858	0.00956206	-0.838202
TOP2A	-4.11171	4.90307	-5.85651	0.000323939	0.00960376	-0.845245
AF001548.3	2.30075	1.32884	5.85107	0.000326015	0.0096451	-0.852222
DDX12P	-1.48014	3.21395	-5.85	0.000326422	0.00964989	-0.853585
LINC02128	-1.79069	0.942318	-5.8485	0.000326997	0.00964989	-0.85551
AC092155.1	2.60018	1.44679	5.84846	0.000327011	0.00964989	-0.855554
AL157394.1	1.02409	2.46987	5.84797	0.000327199	0.00964989	-0.856182
AC012653.2	-1.89208	1.53953	-5.84512	0.000328296	0.00966716	-0.85984
IGLC2	3.16494	1.84648	5.84341	0.000328956	0.00967652	-0.862032
AL358176.2	-1.62232	0.966156	-5.8416	0.000329654	0.00968748	-0.864351
KCNC4	1.25524	5.40857	5.84119	0.000329813	0.00968748	-0.864876
SLFN12L	1.17598	3.07209	5.84112	0.000329841	0.00968748	-0.864969
TSPAN13	-2.52127	3.37557	-5.83685	0.000331498	0.00971882	-0.870441
KNL1	-3.57813	4.42553	-5.83653	0.000331623	0.00971882	-0.870855
CIITA	1.27625	4.25971	5.83602	0.00033182	0.00971882	-0.871505
BTG1	1.23822	5.98046	5.8359	0.00033187	0.00971882	-0.871669
PLA2G2A	5.23216	2.72559	5.83467	0.000332349	0.00972585	-0.873244
FASN	-2.09058	5.94163	-5.83259	0.00033316	0.00974454	-0.875905
QPCT	-2.42973	3.04822	-5.83055	0.000333961	0.0097579	-0.878529
RANBP3L	1.07999	0.894543	5.82932	0.000334445	0.00976699	-0.88011
NEFH	1.2722	2.56286	5.82806	0.000334939	0.00977135	-0.881722
GPR63	1.72786	3.02894	5.82608	0.000335721	0.00978913	-0.88427
TAF7L	-1.72566	1.47316	-5.82411	0.000336499	0.00979668	-0.886797
AP002472.1	-1.42226	0.852953	-5.82318	0.000336866	0.00979977	-0.887989
SLC44A5	1.56328	1.8555	5.82248	0.000337146	0.00979977	-0.888896
WASF3	1.29593	4.4583	5.8221	0.000337297	0.00979977	-0.889385
ADAMTS19-AS1	-1.44037	0.999819	-5.82061	0.000337886	0.00981187	-0.891292
ACVRL1	-2.06291	4.39674	-5.81671	0.00033944	0.00984184	-0.896302
2022-03-02	1.25863	4.12526	5.81186	0.000341387	0.00988818	-0.90255
LINC02198	-1.70911	1.24171	-5.81099	0.000341736	0.00989323	-0.903665
AC084866.1	-2.71059	1.42748	-5.80451	0.000344352	0.0099588	-0.911996
TPD52L1	-2.96184	4.50848	-5.80342	0.000344795	0.00996652	-0.913399
NEIL3	-2.40051	1.73742	-5.80114	0.000345724	0.00998316	-0.916336
DEPDC1B	-2.03631	1.79182	-5.79923	0.000346505	0.00998633	-0.918802
P4HB	-1.33445	8.41122	-5.79917	0.000346529	0.00998633	-0.918876
SREBF1	-1.39427	5.20238	-5.79915	0.000346538	0.00998633	-0.918907
AC098617.1	2.13346	2.07923	5.79646	0.000347639	0.010011	-0.92237
GTSE1	-3.20807	2.36409	-5.79394	0.000348672	0.0100325	-0.92561
AC007255.1	-1.55711	2.43932	-5.79323	0.000348964	0.0100358	-0.926524
LIPG	-3.45361	3.68817	-5.79164	0.000349619	0.0100394	-0.928573
SMYD2	-1.23603	4.71887	-5.78985	0.000350362	0.0100556	-0.930888
TENM4	2.20662	6.86175	5.78735	0.000351395	0.0100676	-0.934104
TMEM132D	-3.03347	1.51673	-5.78726	0.000351432	0.0100676	-0.93422
LDB3	1.90385	2.55741	5.78712	0.000351491	0.0100676	-0.934404
CCL28	-1.25025	2.17991	-5.78501	0.000352369	0.0100877	-0.937128
ANK3	-2.18831	7.88667	-5.78333	0.000353069	0.0101017	-0.939295
SIAH3	-3.0865	2.34582	-5.78205	0.000353604	0.0101047	-0.940948
NUGGC	3.00053	1.70462	5.78154	0.000353816	0.0101047	-0.941602
SYNGR2	-1.1601	4.08169	-5.7812	0.000353956	0.0101047	-0.942035
RNU6-1010P	1.58791	1.57036	5.78095	0.000354064	0.0101047	-0.942368
ICAM1	1.86925	3.76587	5.78017	0.000354391	0.0101047	-0.943376
GIMAP6	1.03882	3.57904	5.77621	0.000356051	0.0101418	-0.948479
PTTG1	-3.03864	3.05039	-5.77303	0.000357393	0.0101596	-0.952587
AL356356.1	1.51143	3.32178	5.77249	0.000357621	0.010161	-0.953281
PTH2R	-2.30989	1.56964	-5.76709	0.000359914	0.0102108	-0.96026
DEPDC1	-3.42425	2.75157	-5.76631	0.000360247	0.0102134	-0.961271
NLGN1	-1.76083	5.06302	-5.76603	0.000360366	0.0102134	-0.96163
GNAZ	1.80482	3.02127	5.76552	0.000360581	0.0102144	-0.962283
HOXB2	-2.39854	2.62545	-5.76467	0.000360947	0.0102152	-0.96339
HIST1H1B	-3.81852	3.68937	-5.76461	0.000360971	0.0102152	-0.963463
AC026401.3	-1.35617	2.03564	-5.7632	0.000361575	0.0102272	-0.965288
FBXL7	1.59057	6.06637	5.76113	0.000362463	0.0102472	-0.967965
KCP	-1.7604	1.52156	-5.75878	0.000363472	0.0102659	-0.971001
NRK	3.00111	5.1491	5.75832	0.00036367	0.0102659	-0.971596
C1R	1.4939	8.0126	5.75773	0.000363927	0.0102681	-0.972366
MTAPP2	1.36872	2.20482	5.75596	0.000364689	0.0102731	-0.97465
AC011503.1	-2.55284	3.61499	-5.75563	0.00036483	0.0102731	-0.975073
KSR2	-2.51868	1.56221	-5.75454	0.000365303	0.0102813	-0.976488
PDE3A	2.37719	5.06576	5.75169	0.00036654	0.0103007	-0.980177
MS4A7	1.91808	3.89822	5.7514	0.000366664	0.0103007	-0.980546
AC080100.1	-1.19224	1.01831	-5.75127	0.00036672	0.0103007	-0.980714
RBMS3	2.85903	6.08378	5.75039	0.000367105	0.0103064	-0.98186
SSTR3	1.48143	0.754972	5.74489	0.000369506	0.0103584	-0.988977
CAVIN2	2.02696	5.30779	5.74204	0.00037076	0.0103884	-0.992674
CDC6	-2.59679	2.92426	-5.74051	0.000371431	0.010397	-0.994649
MAP3K1	-1.34179	6.74292	-5.7397	0.000371789	0.0103987	-0.995701
CDK16	-1.33387	5.96091	-5.73906	0.000372071	0.0103987	-0.996528
BCHE	-1.27124	1.36777	-5.73854	0.000372303	0.0103987	-0.997207
RN7SL67P	-1.43627	2.87038	-5.73811	0.000372493	0.0103987	-0.997764
ZBTB7B	-1.62464	4.57068	-5.73298	0.000374768	0.0104439	-1.00441
LINC01224	-1.15214	0.623365	-5.72573	0.000378013	0.0104868	-1.01382
GRK5	2.11887	5.00427	5.72572	0.000378016	0.0104868	-1.01383
XYLT1	-1.63295	5.76914	-5.72541	0.000378158	0.0104868	-1.01424
SPOPL	1.00475	5.33389	5.72521	0.000378246	0.0104868	-1.0145
FZD4	1.49417	6.50497	5.725	0.000378342	0.0104868	-1.01477
RUVBL2	-1.21952	5.09973	-5.72172	0.000379822	0.0105146	-1.01903
CABCOCO1	-2.05311	2.26887	-5.72127	0.000380021	0.0105146	-1.01961
WDR17	1.84936	2.99143	5.72113	0.000380087	0.0105146	-1.01979
SOCS5	1.03491	6.20773	5.71827	0.000381383	0.0105376	-1.02351
PINX1	-1.27071	3.49272	-5.71806	0.000381478	0.0105376	-1.02378
LINC00886	-1.88128	2.9272	-5.71693	0.000381989	0.0105383	-1.02524
ZDHHC12	-1.44581	1.82243	-5.71638	0.000382243	0.0105383	-1.02597
KLHL13	-1.52228	4.34377	-5.71637	0.000382247	0.0105383	-1.02598
OAS2	1.11597	4.11341	5.71511	0.000382819	0.0105489	-1.02761
MROH7	1.92271	3.11041	5.71232	0.000384094	0.0105697	-1.03124
ORC6	-2.15749	2.38437	-5.71058	0.000384889	0.0105854	-1.0335
FAM83D	-2.57678	2.10872	-5.70823	0.000385967	0.0106047	-1.03655
AC011447.3	-2.11018	3.49843	-5.70725	0.000386418	0.0106068	-1.03782
PTPN22	1.54359	2.8462	5.70668	0.00038668	0.0106089	-1.03856
AC114728.1	-2.9275	1.84406	-5.70509	0.000387414	0.0106188	-1.04063
BMP7	-1.60722	1.0483	-5.7038	0.000388012	0.0106237	-1.04232
ST6GALNAC1	-2.97869	4.56435	-5.70352	0.000388142	0.0106237	-1.04268
GAB2	1.42258	6.7752	5.70162	0.000389021	0.0106319	-1.04515
FAR2	-1.62402	3.09304	-5.70033	0.000389621	0.0106381	-1.04683
ERN1	-1.11092	5.85469	-5.69762	0.000390881	0.010657	-1.05035
WDR34	-1.40458	3.3432	-5.69715	0.000391102	0.0106579	-1.05097
UNC79	-1.16039	2.10053	-5.69605	0.000391613	0.0106667	-1.0524
SLAMF7	1.49481	2.14191	5.69561	0.00039182	0.0106672	-1.05297
AC022080.2	1.12305	2.00871	5.69295	0.000393064	0.0106909	-1.05643
PLOD1	-1.90976	6.86867	-5.69226	0.000393391	0.0106935	-1.05734
PDE1A	1.36279	3.82968	5.68933	0.000394767	0.0107124	-1.06115
KCNG1	-3.97876	2.75074	-5.68831	0.000395249	0.0107124	-1.06248
EPAS1	1.596	6.54308	5.68825	0.000395278	0.0107124	-1.06256
SCARB1	1.71955	5.47893	5.68806	0.000395367	0.0107124	-1.06281
ENPP5	1.17106	3.8134	5.68534	0.000396652	0.0107401	-1.06635
MALRD1	1.42646	2.45792	5.68509	0.000396769	0.0107401	-1.06667
SH3GLB2	-1.08895	5.65464	-5.68371	0.000397427	0.0107527	-1.06848
NOD1	1.16358	5.24424	5.68278	0.000397866	0.0107595	-1.06969
ZNF204P	1.23021	3.54574	5.67737	0.00040045	0.010819	-1.07675
TPK1	1.13953	3.14664	5.67471	0.000401723	0.0108431	-1.08021
ARHGEF38	-2.56113	2.08031	-5.67033	0.000403833	0.0108897	-1.08593
ESRP1	-4.18759	3.86708	-5.6695	0.000404232	0.0108912	-1.08701
BICDL2	-3.12763	2.42524	-5.66941	0.000404276	0.0108912	-1.08712
IL12RB2	1.17667	1.17405	5.66537	0.000406238	0.0109285	-1.0924
AC092868.1	-1.3018	0.696333	-5.66355	0.000407124	0.0109385	-1.09478
HS3ST2	1.36196	0.800751	5.66342	0.000407189	0.0109385	-1.09496
AL590426.2	1.95397	0.995474	5.66029	0.000408714	0.0109691	-1.09903
DOLPP1	-1.18082	2.8682	-5.65785	0.000409911	0.0109917	-1.10223
AMIGO2	2.0692	4.27608	5.65778	0.000409947	0.0109917	-1.10232
HIST1H1D	-1.77744	4.15804	-5.65628	0.000410683	0.0110011	-1.10428
SNORD56	-1.98012	2.28793	-5.65511	0.000411259	0.0110113	-1.10581
CEP55	-3.39464	2.5839	-5.65425	0.000411686	0.0110175	-1.10694
GAS6-AS1	-2.08681	3.04321	-5.64864	0.000414464	0.0110785	-1.11427
2022-09-05	-1.24347	4.56917	-5.64846	0.00041455	0.0110785	-1.1145
JCHAIN	4.05653	2.56743	5.64688	0.00041534	0.0110943	-1.11658
ZNF467	-1.18851	2.57113	-5.64379	0.000416879	0.0111302	-1.12061
COL6A6	-2.74437	4.08285	-5.64263	0.000417464	0.0111353	-1.12214
POLQ	-3.18818	3.62134	-5.64201	0.000417774	0.0111383	-1.12295
MINDY2	1.23652	6.68443	5.64077	0.000418394	0.0111438	-1.12457
RAP1GAP	-1.6126	2.38484	-5.6406	0.000418482	0.0111438	-1.1248
DLEU1	-1.3638	2.10751	-5.64043	0.000418567	0.0111438	-1.12502
DNM3	1.03837	4.42094	5.63801	0.000419781	0.0111604	-1.12818
NACC1	-1.48875	4.11572	-5.63698	0.000420301	0.0111674	-1.12953
AL928711.1	1.14476	2.00305	5.63545	0.000421076	0.011179	-1.13154
CRACR2B	-2.94565	2.75037	-5.63501	0.000421297	0.0111797	-1.13211
SLC9A9	1.22828	4.4216	5.6335	0.000422065	0.0111896	-1.1341
N4BP3	-1.05222	2.37964	-5.62796	0.000424882	0.0112492	-1.14136
ARHGAP6	2.28685	4.95192	5.62791	0.00042491	0.0112492	-1.14143
FFAR1	1.05814	0.630692	5.62602	0.000425877	0.0112695	-1.14391
SELENOP	1.59333	8.10435	5.62109	0.000428408	0.0113312	-1.15037
TUBA1C	-1.49081	5.7073	-5.61976	0.000429094	0.0113394	-1.15211
PDZD8	-1.57987	7.71769	-5.61878	0.000429598	0.0113468	-1.1534
SNCA	2.35262	2.77695	5.61791	0.000430048	0.0113481	-1.15454
CDK1	-3.15133	3.40277	-5.61721	0.00043041	0.0113483	-1.15546
TPX2	-3.7163	4.24271	-5.61583	0.000431127	0.0113554	-1.15727
PLCH1	-4.09288	4.28683	-5.61502	0.000431549	0.0113613	-1.15834
CRELD2	-1.28065	3.79063	-5.61178	0.000433235	0.0113845	-1.16259
VEPH1	-2.55707	2.07735	-5.61021	0.000434055	0.0114007	-1.16465
FGF10-AS1	-1.46131	2.00979	-5.6073	0.000435581	0.0114355	-1.16848
PYCR3	-1.08402	1.83305	-5.6064	0.00043605	0.0114425	-1.16965
PSMD7	-1.07104	5.77043	-5.60564	0.000436452	0.0114478	-1.17066
AP000473.1	1.22988	3.3834	5.60338	0.00043764	0.0114736	-1.17362
TUBB4B	-1.74765	5.83917	-5.60164	0.000438562	0.0114829	-1.17592
VTN	1.11232	0.78359	5.60118	0.000438804	0.0114829	-1.17652
IL15RA	-1.107	3.24207	-5.59998	0.000439438	0.0114942	-1.17809
ZNF724	-1.17563	1.36512	-5.59764	0.000440678	0.011516	-1.18117
TPI1	-1.6601	6.80627	-5.59646	0.00044131	0.0115272	-1.18273
CLSPN	-3.44053	3.1762	-5.59457	0.000442313	0.011548	-1.1852
EFNB2	-1.63577	5.94538	-5.59349	0.000442894	0.0115579	-1.18663
MOGAT1	-3.95082	2.41612	-5.59263	0.000443352	0.0115645	-1.18776
DIRC3	1.27417	3.02276	5.59199	0.000443693	0.0115681	-1.1886
AL590999.1	1.48597	1.54253	5.58762	0.000446041	0.0116064	-1.19435
JHDM1D-AS1	-1.50635	1.97104	-5.58735	0.000446186	0.0116064	-1.19471
C16orf45	1.07627	4.91885	5.5818	0.000449188	0.011663	-1.20202
PGAM5	-1.05669	2.58716	-5.58101	0.000449617	0.0116688	-1.20306
LRRC59	-1.6825	5.93097	-5.57945	0.000450464	0.0116854	-1.20511
EPHA1	-1.68716	2.20714	-5.57838	0.00045105	0.0116899	-1.20653
CSGALNACT2	1.07964	6.29032	5.57394	0.000453476	0.011726	-1.21238
AF001548.2	-1.04003	1.74893	-5.57223	0.000454417	0.0117378	-1.21464
TCEAL9	1.07057	4.63982	5.57172	0.000454698	0.0117378	-1.21531
POU6F1	1.05348	4.20786	5.57111	0.000455033	0.0117379	-1.21612
PRR26	2.15	1.70674	5.57084	0.000455179	0.0117379	-1.21647
SOWAHC	1.23113	4.35391	5.5699	0.000455698	0.0117407	-1.21771
IQCJ	1.1371	0.814049	5.56988	0.000455711	0.0117407	-1.21774
ZNF185	-1.31024	5.03831	-5.56951	0.000455911	0.0117407	-1.21822
GPR137	-1.2711	3.66318	-5.56693	0.000457338	0.0117614	-1.22162
FAR2P2	-1.79766	3.08842	-5.56548	0.000458143	0.0117768	-1.22354
SYPL2	1.78195	2.08856	5.56199	0.000460082	0.0118117	-1.22815
MACC1-AS1	-1.8455	1.06659	-5.56177	0.000460205	0.0118117	-1.22844
NXN	-1.3225	5.9269	-5.56066	0.000460826	0.0118117	-1.22991
JDP2	1.58002	3.84825	5.56012	0.000461126	0.0118117	-1.23062
CXCL12	2.07377	6.00606	5.56004	0.00046117	0.0118117	-1.23072
HIST1H2AJ	-3.58964	3.05967	-5.55691	0.000462924	0.0118406	-1.23486
AC009716.2	-1.80769	5.13078	-5.55285	0.000465205	0.0118882	-1.24022
KIF20A	-4.08868	3.37125	-5.54865	0.000467578	0.0119274	-1.24577
ZNF513	-1.10169	3.32607	-5.54657	0.000468761	0.0119441	-1.24852
AC016205.1	-1.81297	1.23164	-5.54601	0.00046908	0.0119441	-1.24926
ECT2	-2.21222	4.49847	-5.54533	0.000469467	0.0119486	-1.25016
KIF14	-3.01961	3.08844	-5.54176	0.000471503	0.0119951	-1.25488
ANKRD20A18P	-1.30648	1.48222	-5.54102	0.000471931	0.0120006	-1.25587
MYOCOS	-2.99111	2.05874	-5.53968	0.000472699	0.0120147	-1.25764
TRIM11	-1.05951	4.72455	-5.53365	0.000476171	0.0120813	-1.26561
EYA2	-3.76704	4.1857	-5.53186	0.000477209	0.0121014	-1.26799
PNRC1	1.32065	7.98884	5.53134	0.000477509	0.0121014	-1.26867
AC006262.1	2.38786	1.54024	5.53095	0.000477738	0.0121014	-1.26919
CD2	1.47015	1.91718	5.53081	0.000477818	0.0121014	-1.26938
KIAA0895	1.87162	3.8102	5.53008	0.000478244	0.0121067	-1.27035
AURKB	-3.18124	2.15764	-5.52938	0.000478646	0.0121097	-1.27126
LINC00665	-1.11136	5.09114	-5.52914	0.000478788	0.0121097	-1.27159
HSPB7	2.29199	2.06382	5.52592	0.000480666	0.0121518	-1.27585
ATAD2	-1.08759	6.21973	-5.52378	0.000481918	0.012178	-1.27869
CAVIN1	1.80294	7.21924	5.52299	0.00048238	0.0121797	-1.27973
TROAP	-3.21082	2.38488	-5.52266	0.000482573	0.0121797	-1.28017
ATP13A1	-1.06074	5.35621	-5.52054	0.000483819	0.0121988	-1.28298
DHRS11	-1.17779	3.11298	-5.51894	0.000484764	0.0122133	-1.28511
AC096745.1	1.22248	2.0933	5.51652	0.000486195	0.012237	-1.28832
NKAIN3	-1.72745	1.17422	-5.50818	0.000491156	0.0123235	-1.29938
OLFM1	-2.96315	4.45962	-5.50304	0.000494243	0.0123891	-1.30621
PBXIP1	1.0062	5.99769	5.50078	0.000495607	0.0124132	-1.30921
ATP13A2	-1.10759	3.91835	-5.49745	0.000497621	0.0124471	-1.31363
SYT2	-3.64057	3.66346	-5.49584	0.000498599	0.0124551	-1.31577
ASB2	1.15131	1.13154	5.49535	0.000498901	0.0124571	-1.31643
MBNL2	1.28186	7.69533	5.49326	0.000500174	0.0124834	-1.31921
ADSSL1	-1.20378	2.71597	-5.49181	0.000501056	0.0124999	-1.32113
GOLGA2P10	-2.07157	4.04027	-5.48926	0.000502623	0.0125335	-1.32453
JAZF1-AS1	-2.18769	1.61875	-5.48855	0.000503058	0.0125388	-1.32547
ADH1B	5.19234	3.94523	5.48819	0.000503281	0.0125389	-1.32595
CCND3	1.10696	4.39454	5.48572	0.000504799	0.0125559	-1.32923
KDM1B	-1.01681	5.2518	-5.48522	0.00050511	0.0125559	-1.3299
KLHDC1	1.0408	4.57976	5.48512	0.000505166	0.0125559	-1.33003
FRMD3	1.49531	3.28303	5.48492	0.000505293	0.0125559	-1.3303
M1AP	-1.43016	1.26886	-5.482	0.000507096	0.012588	-1.33418
ARSD	-1.05228	6.79451	-5.48129	0.000507539	0.012588	-1.33513
UBE2T	-2.06334	1.6364	-5.48103	0.000507697	0.012588	-1.33547
KRT8	-4.1035	5.60429	-5.4806	0.000507966	0.0125892	-1.33605
ALDH1A2	-3.17581	6.75503	-5.47666	0.000510416	0.0126379	-1.34129
SPATA33	-1.0371	3.86508	-5.47646	0.000510541	0.0126379	-1.34156
SLC5A9	-3.70254	1.95565	-5.47569	0.000511026	0.0126379	-1.34259
MRAS	1.33843	5.31521	5.4752	0.000511332	0.0126394	-1.34324
HNRNPAB	-1.06741	5.67997	-5.47257	0.00051298	0.0126691	-1.34675
DACT1	2.05217	5.04731	5.47034	0.000514377	0.0126972	-1.34971
CDH8	3.08811	1.8323	5.46907	0.000515181	0.0126972	-1.35141
SLC16A12	-2.19089	2.13913	-5.46897	0.00051524	0.0126972	-1.35154
TRIL	1.38831	2.93312	5.46547	0.000517456	0.0127352	-1.35621
PBK	-2.68624	1.77759	-5.46458	0.000518015	0.0127434	-1.35739
AHR	1.54911	5.3003	5.4622	0.000519527	0.0127751	-1.36056
AL139423.1	1.21019	0.704208	5.46124	0.000520143	0.0127783	-1.36185
JAKMIP3	1.50866	2.59461	5.46123	0.000520146	0.0127783	-1.36186
CD74	1.39052	7.85955	5.45789	0.000522281	0.0128205	-1.36632
PTPRQ	1.7775	1.29207	5.45523	0.000523982	0.0128476	-1.36986
HOXA11	-4.76939	4.56583	-5.45347	0.000525117	0.0128679	-1.37222
ITPR3	-1.49411	6.73107	-5.4493	0.000527809	0.0129171	-1.37779
NGF	1.84651	1.55916	5.44078	0.000533353	0.0130054	-1.38917
CENPW	-1.50128	1.73188	-5.43918	0.000534405	0.0130129	-1.39132
RRM2	-3.57754	2.74553	-5.43831	0.000534975	0.0130129	-1.39248
SEMA3F	-1.68093	3.35381	-5.43732	0.000535626	0.0130129	-1.3938
IGDCC4	1.21372	5.19489	5.43726	0.000535662	0.0130129	-1.39388
CLDN7	-2.70803	2.22803	-5.43683	0.000535947	0.0130129	-1.39446
CNN2	2.01278	6.07212	5.43641	0.000536223	0.0130129	-1.39501
CNTN1	2.10453	6.35866	5.43598	0.000536508	0.0130129	-1.39559
TSSK1B	-1.27748	1.28837	-5.43591	0.00053655	0.0130129	-1.39568
TPI1P1	-1.26105	1.85525	-5.43176	0.000539297	0.0130651	-1.40124
AL022322.1	-1.11149	2.1863	-5.43161	0.000539394	0.0130651	-1.40144
LRRN2	2.07151	2.45459	5.43048	0.000540145	0.0130777	-1.40295
S1PR1	1.2038	4.14996	5.4272	0.000542324	0.0131152	-1.40734
TELO2	-1.04578	3.34411	-5.42711	0.000542388	0.0131152	-1.40746
CELSR1	-3.34348	5.88765	-5.42455	0.000544095	0.0131364	-1.41088
DRGX	-1.67887	0.870504	-5.42429	0.000544272	0.0131364	-1.41124
MYL9	2.32149	6.97868	5.42381	0.00054459	0.0131364	-1.41188
POLD2	-1.2567	4.94501	-5.42358	0.000544745	0.0131364	-1.41219
PTCH1	-2.8378	8.23542	-5.41997	0.000547173	0.0131776	-1.41703
GRIN2A	1.58177	1.16194	5.41757	0.000548789	0.013208	-1.42024
SLAMF8	1.57964	1.96017	5.41285	0.000551985	0.013268	-1.42656
PRRG4	-2.34702	2.92864	-5.4121	0.000552499	0.0132747	-1.42758
MIR100HG	1.28412	7.43525	5.41146	0.000552933	0.0132795	-1.42843
SYNC	1.51637	3.26464	5.4104	0.000553657	0.0132913	-1.42986
ATP6V0D1	-1.22175	4.97764	-5.4049	0.000557418	0.0133413	-1.43723
WBP1L	1.03511	6.02852	5.40369	0.000558254	0.0133507	-1.43886
MGST2	-1.19856	4.64013	-5.40266	0.000558957	0.0133619	-1.44023
MFAP3L	-2.36169	3.72223	-5.40132	0.000559886	0.0133721	-1.44204
FLJ42393	1.00142	4.0062	5.39947	0.000561163	0.013392	-1.44452
AJ239328.1	-1.59334	2.74318	-5.39768	0.000562405	0.013416	-1.44692
HP	1.79084	0.982973	5.39542	0.000563973	0.0134387	-1.44995
HNMT	1.22169	5.86912	5.39529	0.000564066	0.0134387	-1.45013
RBM11	1.29766	1.36177	5.39373	0.000565151	0.0134589	-1.45223
XPO6	-1.11743	6.5518	-5.39323	0.000565501	0.0134615	-1.4529
GDF7	-6.10102	6.31156	-5.39267	0.000565887	0.0134651	-1.45364
REXO5	-1.86239	3.41078	-5.39131	0.00056684	0.0134821	-1.45547
MCHR1	1.8256	1.05925	5.38621	0.000570423	0.0135598	-1.46233
RGS9	1.36597	2.36866	5.38418	0.000571854	0.0135785	-1.46506
LINC01410	-1.04733	2.03062	-5.38196	0.000573427	0.0135988	-1.46805
POC1A	-1.98481	1.87924	-5.37881	0.00057566	0.0136175	-1.47228
PAK6	-1.0891	0.735265	-5.37495	0.000578412	0.0136558	-1.47747
FOXM1	-3.56879	2.97908	-5.37492	0.000578434	0.0136558	-1.47751
MELK	-3.26638	2.98374	-5.37486	0.000578481	0.0136558	-1.4776
DSCAML1	2.36461	2.96488	5.3737	0.000579311	0.0136697	-1.47916
LRRC4C	-2.18583	2.7634	-5.37206	0.000580487	0.013686	-1.48137
HNRNPCP6	1.93686	2.00753	5.36999	0.000581975	0.0137119	-1.48416
KLHL31	-2.71892	2.50476	-5.36986	0.000582068	0.0137119	-1.48433
AL645608.3	-2.6567	2.2419	-5.36909	0.000582623	0.0137193	-1.48537
BDH1	-1.30993	4.05174	-5.36772	0.000583614	0.0137199	-1.48722
CABP4	-1.09366	1.22901	-5.36747	0.000583792	0.0137199	-1.48755
ZNF165	-1.23132	2.10651	-5.36747	0.000583793	0.0137199	-1.48755
GEN1	-1.52304	4.84252	-5.36739	0.00058385	0.0137199	-1.48766
SLC39A7	-1.35696	6.086	-5.36738	0.000583859	0.0137199	-1.48768
EVPL	-2.16084	2.44103	-5.36503	0.000585558	0.013744	-1.49084
NBL1	2.43315	4.52469	5.36474	0.000585771	0.013744	-1.49123
AC008514.2	-1.90304	2.05009	-5.36424	0.000586132	0.0137447	-1.4919
ALPK2	3.52764	1.96296	5.36303	0.000587013	0.013754	-1.49354
AC092653.1	1.15733	2.11675	5.3621	0.000587687	0.0137641	-1.49479
SKAP2	1.48984	4.17678	5.36155	0.000588087	0.0137664	-1.49553
CCNB1	-2.41143	3.13266	-5.3613	0.000588271	0.0137664	-1.49587
UACA	1.0033	7.80845	5.35709	0.000591347	0.0138213	-1.50154
TK1	-3.30155	2.26877	-5.35469	0.000593103	0.0138509	-1.50477
CCDC50	1.08736	7.40378	5.35153	0.000595433	0.0138849	-1.50904
CLUH	-1.10459	4.60307	-5.35022	0.000596404	0.0138849	-1.51081
PTPRZ1	3.17317	1.90701	5.35022	0.000596404	0.0138849	-1.51081
CDC45	-3.19282	2.05499	-5.34978	0.000596726	0.0138849	-1.5114
LAMC3	-2.84723	4.68675	-5.34553	0.00059988	0.0139471	-1.51713
UBALD2	-1.25965	3.30318	-5.34546	0.000599929	0.0139471	-1.51722
HOXB3	-3.8449	4.44564	-5.34486	0.000600382	0.0139519	-1.51805
NES	-2.01344	6.58693	-5.3384	0.000605214	0.0140526	-1.52677
ACPP	-3.26696	3.06176	-5.33742	0.000605946	0.0140581	-1.52808
MIR200CHG	-1.96521	1.1151	-5.32947	0.000611966	0.0141632	-1.53884
UBA7	1.00541	5.28868	5.32945	0.000611976	0.0141632	-1.53886
ELMOD1	-1.34856	1.67897	-5.32862	0.000612609	0.0141685	-1.53998
TNFSF4	1.39682	2.30416	5.328	0.000613087	0.0141685	-1.54083
LINC00648	1.26023	0.867526	5.32776	0.000613268	0.0141685	-1.54115
NNMT	3.01571	4.4472	5.32751	0.000613456	0.0141685	-1.54148
AC025034.1	-1.75637	2.79705	-5.32647	0.000614251	0.0141728	-1.54289
BCL2L11	1.13132	4.85143	5.32604	0.000614582	0.0141728	-1.54348
CNDP2	-2.74805	7.17835	-5.32596	0.000614644	0.0141728	-1.54359
STYK1	-1.86407	2.09009	-5.32494	0.000615424	0.0141805	-1.54497
DOCK4	1.75381	6.32909	5.32309	0.000616842	0.0142062	-1.54747
PALM2	1.56743	2.17285	5.32095	0.000618481	0.0142208	-1.55036
VENTX	1.22089	0.902011	5.32009	0.000619142	0.0142286	-1.55152
AL390195.1	-1.02307	1.78046	-5.31968	0.000619463	0.0142286	-1.55209
ETV7	1.09657	0.693603	5.31954	0.000619572	0.0142286	-1.55228
GJB1	-4.08807	2.64995	-5.31639	0.000622002	0.0142728	-1.55654
PGP	-1.12934	2.12704	-5.31447	0.00062349	0.0142896	-1.55914
CDCA2	-2.8671	2.54663	-5.31298	0.000624652	0.0143046	-1.56116
TIMELESS	-2.1417	4.23819	-5.31189	0.000625494	0.0143131	-1.56263
TENM2	1.53221	1.61917	5.30683	0.000629449	0.0143912	-1.56948
ALCAM	-1.65447	6.86908	-5.30631	0.000629861	0.0143926	-1.57019
SQLE	-2.098	4.97603	-5.30499	0.000630894	0.0143926	-1.57198
AC097634.1	1.79668	2.13459	5.30483	0.000631023	0.0143926	-1.5722
CKAP2	-2.09408	5.28241	-5.29935	0.000635347	0.0144677	-1.57963
PID1	1.54557	4.30985	5.29888	0.000635718	0.0144703	-1.58026
AP003355.2	-1.6265	1.7076	-5.29773	0.000636636	0.0144854	-1.58183
CCNB2	-2.93791	2.55422	-5.29589	0.000638098	0.014507	-1.58433
CPQ	1.21068	5.93321	5.29514	0.000638696	0.014509	-1.58535
P3H2	1.60764	5.38312	5.29285	0.000640522	0.0145446	-1.58845
TEC	-2.01209	3.75011	-5.29095	0.000642041	0.0145719	-1.59103
COL8A2	2.67331	2.09034	5.2905	0.000642404	0.0145719	-1.59164
HJURP	-3.5911	2.84048	-5.29039	0.000642495	0.0145719	-1.5918
AL021026.1	1.07728	0.752643	5.28952	0.000643186	0.0145805	-1.59297
CNR1	2.55967	2.24587	5.28927	0.000643388	0.0145805	-1.59331
QSOX1	1.52694	6.35513	5.28652	0.000645601	0.0145906	-1.59704
SLC38A5	-2.02472	3.15166	-5.28459	0.000647161	0.014598	-1.59967
STAMBPL1	1.39677	4.99665	5.28448	0.000647253	0.014598	-1.59982
CD86	1.193	2.63256	5.28277	0.000648635	0.0146117	-1.60214
KLK1	-3.01635	1.83322	-5.28031	0.000650629	0.014645	-1.60548
NUF2	-2.74264	2.46883	-5.27953	0.000651264	0.0146463	-1.60654
GPT2	-2.35118	4.03549	-5.27916	0.000651568	0.0146463	-1.60705
KYAT1	-1.64113	3.69413	-5.27865	0.000651982	0.0146463	-1.60774
PELI2	1.20616	6.096	5.27797	0.000652535	0.0146529	-1.60866
FOXP1-IT1	1.01722	3.89637	5.2771	0.000653251	0.0146597	-1.60985
TMC3-AS1	1.2697	3.99994	5.27614	0.000654029	0.0146613	-1.61115
EPCAM	-3.7807	4.79787	-5.27592	0.000654214	0.0146613	-1.61146
STOM	1.14948	6.50529	5.27252	0.000657001	0.0147055	-1.61608
ATP5HP2	-1.84214	0.970952	-5.272	0.000657425	0.0147055	-1.61678
POC1B-AS1	-1.57867	5.86144	-5.2715	0.00065784	0.0147055	-1.61747
HIST1H2BK	-1.4115	4.58909	-5.26976	0.000659271	0.0147225	-1.61983
AC005077.4	-1.03928	0.695558	-5.26779	0.000660903	0.0147441	-1.62252
CASS4	1.51282	1.77643	5.26635	0.00066209	0.0147622	-1.62447
AOAH	1.26501	3.16723	5.26598	0.000662399	0.0147633	-1.62498
ADGRD1	-1.78095	6.70916	-5.26127	0.000666319	0.0148157	-1.63139
NPAS3	-1.97873	5.27191	-5.25928	0.000667976	0.0148467	-1.63409
CENPF	-3.3792	5.63415	-5.25829	0.000668807	0.0148593	-1.63544
KIAA1551	1.45764	8.80441	5.25574	0.000670952	0.0148764	-1.63893
SCRIB	-1.02851	4.63794	-5.2555	0.000671151	0.0148764	-1.63925
SPIRE2	-1.07957	3.76562	-5.25417	0.000672269	0.0148954	-1.64106
AL133384.1	2.08015	2.3608	5.25345	0.000672875	0.0149029	-1.64204
AC133065.6	1.04349	1.81423	5.25175	0.000674313	0.0149115	-1.64436
FOXN3	1.47689	7.18517	5.25104	0.000674916	0.0149132	-1.64533
RAG1	1.02202	1.98302	5.25032	0.000675522	0.0149176	-1.64631
SIX4	-1.11387	3.93036	-5.24816	0.000677356	0.0149494	-1.64925
KIF2C	-2.77417	2.77958	-5.24594	0.000679246	0.0149796	-1.65228
CYP27C1	-1.96625	2.48813	-5.24503	0.000680018	0.0149908	-1.65352
TFCP2L1	-4.57181	3.85374	-5.24325	0.000681542	0.0150186	-1.65595
C21orf58	-2.06489	3.60978	-5.24005	0.000684286	0.0150615	-1.66032
KIAA2013	-1.236	4.22593	-5.2373	0.000686647	0.0151013	-1.66406
SKA1	-2.44201	1.78387	-5.23723	0.000686715	0.0151013	-1.66417
MANSC1	-1.24392	4.53229	-5.23702	0.000686896	0.0151013	-1.66446
AC124312.5	1.17686	4.51613	5.23491	0.000688715	0.0151296	-1.66733
LRP2	-2.59629	1.74327	-5.2304	0.000692626	0.0151919	-1.67349
B4GALNT3	-2.54812	3.25705	-5.22817	0.000694576	0.0152229	-1.67654
LINC02112	-1.55055	0.775273	-5.22616	0.000696329	0.0152473	-1.67929
MSC-AS1	2.61878	3.9691	5.22534	0.000697051	0.0152501	-1.68041
AC021683.2	-2.73901	2.56267	-5.22505	0.000697307	0.0152501	-1.68081
AL117190.1	1.21522	3.92405	5.2249	0.000697433	0.0152501	-1.68101
LHFPL6	1.44979	6.01584	5.22197	0.000700009	0.0152946	-1.68501
PPM1K	1.32804	6.54066	5.22102	0.000700844	0.0152991	-1.68631
ADAMTSL5	-2.12435	1.79364	-5.22082	0.000701025	0.0152991	-1.68659
CCR1	1.18608	2.50371	5.21816	0.00070337	0.0153205	-1.69022
AC024028.1	-1.8875	1.434	-5.21652	0.000704829	0.0153408	-1.69247
HMBS	-1.30951	2.34853	-5.21508	0.000706107	0.0153485	-1.69444
GLUD2	-1.08655	1.47924	-5.2149	0.000706266	0.0153485	-1.69469
CLU	3.10603	5.9462	5.2122	0.000708674	0.0153949	-1.69838
USP5	-1.06841	5.01192	-5.21126	0.000709509	0.015406	-1.69967
IQANK1	-2.70208	2.03918	-5.21102	0.000709727	0.015406	-1.7
SUSD1	-1.69538	4.511	-5.21015	0.0007105	0.0154142	-1.70118
AC022034.2	2.13827	3.36088	5.20847	0.000712006	0.0154377	-1.70348
CDH23	2.66921	5.23959	5.20653	0.000713747	0.0154576	-1.70614
AC004160.1	2.13657	3.53414	5.2061	0.00071414	0.0154576	-1.70674
ADIRF	2.13025	1.95097	5.20594	0.000714286	0.0154576	-1.70696
MSC	1.76795	1.37671	5.20508	0.000715057	0.0154683	-1.70813
ANO9	-1.59085	2.35798	-5.20248	0.000717404	0.0155073	-1.71169
BTG3-AS1	-1.42079	1.69652	-5.2018	0.000718017	0.0155112	-1.71262
PABPC4L	-1.26314	4.71168	-5.20167	0.000718135	0.0155112	-1.7128
CYP4F60P	-1.60341	1.09834	-5.20026	0.000719413	0.0155266	-1.71473
CASC15	1.34975	6.62281	5.19895	0.000720608	0.0155409	-1.71653
SPA17	-1.81112	2.91544	-5.19461	0.000724558	0.0155964	-1.72247
PKP3	-2.43682	2.14182	-5.19064	0.000728201	0.015657	-1.72792
ARHGAP11A	-2.69133	3.88561	-5.19018	0.000728626	0.0156602	-1.72856
SCARA3	-1.60163	4.74164	-5.1897	0.000729061	0.0156625	-1.72921
AC098650.1	2.23448	3.28994	5.18946	0.000729287	0.0156625	-1.72954
CREBRF	1.2676	6.63279	5.1891	0.000729621	0.0156638	-1.73004
TMEM102	-1.48271	1.66272	-5.18836	0.000730296	0.0156723	-1.73105
RYR2	2.59039	6.75811	5.1872	0.000731366	0.0156819	-1.73264
CACNA1H	1.34411	5.79565	5.18698	0.000731572	0.0156819	-1.73294
PARPBP	-2.0419	3.72669	-5.1861	0.000732387	0.0156934	-1.73415
DACT2	-2.90124	1.93923	-5.18524	0.000733184	0.0156986	-1.73533
AC139713.2	-1.53958	2.79512	-5.18014	0.000737926	0.0157942	-1.74234
LINC01140	1.29038	3.14202	5.17638	0.000741434	0.0158573	-1.74749
ATP7B	-2.0439	5.52888	-5.17599	0.000741808	0.0158585	-1.74804
IL20RA	-3.67142	4.79266	-5.17322	0.000744404	0.0158848	-1.75184
CYP4F30P	-1.61671	0.824306	-5.17114	0.000746373	0.0159148	-1.7547
TJP3	-2.79599	2.72896	-5.16641	0.000750844	0.015997	-1.76119
SAMD9L	1.23117	5.62596	5.16565	0.000751571	0.015997	-1.76224
MAP3K21	-1.40994	3.24492	-5.16558	0.000751636	0.015997	-1.76234
VIM	1.50923	11.0906	5.16331	0.000753804	0.0160294	-1.76547
AL121776.1	-1.0652	0.622619	-5.16262	0.000754463	0.0160331	-1.76642
DEAF1	-1.16488	4.56845	-5.16155	0.000755488	0.0160488	-1.76789
AC015920.1	-1.00833	2.49639	-5.16006	0.000756913	0.0160674	-1.76994
GOLGA6L9	-1.26365	3.99766	-5.15925	0.000757687	0.0160729	-1.77105
THRB-IT1	1.29992	1.32416	5.15918	0.000757758	0.0160729	-1.77115
DNM2	-1.08035	6.95565	-5.15879	0.00075813	0.0160748	-1.77168
CTNNAL1	1.56919	5.95814	5.15711	0.000759745	0.016091	-1.77399
UBE2C	-3.09045	2.12179	-5.15675	0.000760095	0.0160924	-1.7745
SNORD60	-3.26138	1.90233	-5.15447	0.000762289	0.0161297	-1.77763
EGFL6	-2.33105	2.34492	-5.15374	0.000762999	0.0161297	-1.77864
PLBD2	1.16995	6.45992	5.15108	0.000765574	0.0161664	-1.7823
SKIL	1.42425	7.21873	5.14695	0.000769599	0.0161998	-1.78799
SLC25A1	-1.45	4.39158	-5.14689	0.000769649	0.0161998	-1.78806
AC004817.4	-1.076	0.587719	-5.1465	0.000770035	0.0161999	-1.78861
ZNF321P	-1.62077	1.99065	-5.14091	0.000775519	0.0163092	-1.79631
MYBL2	-3.57967	2.74768	-5.14057	0.00077585	0.0163101	-1.79678
FCGR1A	1.7809	1.48412	5.13995	0.000776461	0.0163169	-1.79763
KIF23	-2.35099	4.40263	-5.13771	0.000778678	0.0163386	-1.80073
WDR62	-2.69529	2.42698	-5.13741	0.00077897	0.0163386	-1.80114
CHAF1A	-1.78867	4.20743	-5.13654	0.000779827	0.0163386	-1.80233
AP000711.1	1.78402	1.59417	5.13613	0.000780236	0.0163386	-1.8029
E2F1	-1.98149	2.24647	-5.13475	0.000781602	0.0163461	-1.8048
SH2D1A	1.19308	1.27131	5.13313	0.000783219	0.0163739	-1.80704
CDCA8	-2.42169	2.2662	-5.13095	0.000785388	0.016411	-1.81005
CD200	1.20428	5.60757	5.13076	0.000785575	0.016411	-1.81031
HIST1H3G	-2.721	1.79965	-5.12743	0.00078891	0.0164666	-1.81491
FAM9C	2.74101	1.58966	5.12723	0.000789107	0.0164666	-1.81518
DARS-AS1	-2.01285	2.79207	-5.12569	0.000790657	0.0164929	-1.81731
LNX1	-2.15282	2.83511	-5.12534	0.000791009	0.0164942	-1.81779
KCTD8	-1.80082	1.7211	-5.12306	0.000793303	0.0165245	-1.82094
OVCH1	-1.10546	1.74065	-5.12301	0.000793358	0.0165245	-1.82101
ASPM	-3.32773	4.92729	-5.11864	0.000797777	0.0165682	-1.82704
GIMAP4	1.29066	4.48194	5.11739	0.000799046	0.0165857	-1.82877
AL603750.1	1.05324	2.20854	5.11724	0.000799207	0.0165857	-1.82899
HASPIN	-2.26989	1.47451	-5.11664	0.000799815	0.0165923	-1.82981
LAD1	-3.33776	2.88509	-5.10766	0.000809012	0.0167402	-1.84223
LINC01839	2.10216	1.34296	5.10715	0.000809544	0.0167451	-1.84294
RALGPS1	-1.12636	4.89394	-5.1067	0.000810008	0.0167485	-1.84356
ACSL3	-1.47317	7.14462	-5.10429	0.000812496	0.0167939	-1.84689
SSR4	-1.20246	5.04551	-5.10323	0.000813596	0.0168101	-1.84836
FOXP2	2.5967	2.92267	5.10296	0.000813873	0.0168101	-1.84873
TMEM8A	-2.41197	4.18086	-5.10137	0.000815529	0.016832	-1.85094
RNLS	1.11173	2.15138	5.10048	0.000816452	0.0168449	-1.85217
AC092894.1	-2.69102	2.08682	-5.09954	0.000817432	0.016859	-1.85347
HIST1H3B	-3.37177	2.84625	-5.09878	0.000818226	0.0168663	-1.85452
LONRF3	-2.15128	3.70696	-5.09863	0.00081838	0.0168663	-1.85473
PKMYT1	-2.49862	1.44987	-5.09744	0.000819626	0.0168858	-1.85638
RNASEH2A	-1.58942	2.77063	-5.09544	0.000821721	0.016906	-1.85915
ENG	1.41073	6.24965	5.09534	0.000821817	0.016906	-1.85928
RANBP17	-2.70585	6.33458	-5.0953	0.000821866	0.016906	-1.85934
GORASP1	-1.00898	5.21526	-5.09497	0.000822209	0.016906	-1.85979
CPNE5	2.30749	2.97193	5.0933	0.000823966	0.0169198	-1.86211
SERPINB8	1.21389	2.2774	5.0929	0.00082438	0.0169222	-1.86266
NDRG1	1.5583	7.52964	5.09066	0.000826748	0.0169591	-1.86577
CUX2	-1.71665	1.13897	-5.09063	0.000826776	0.0169591	-1.86581
NLRP3	1.13472	2.20436	5.08917	0.000828315	0.0169722	-1.86783
LRRC2	2.74145	3.15808	5.08713	0.000830476	0.0170022	-1.87065
PLPP1	-1.60811	6.04734	-5.08642	0.000831228	0.0170022	-1.87164
AC090206.1	1.04679	1.40755	5.08638	0.00083128	0.0170022	-1.8717
PTPN20CP	1.00988	1.01976	5.08585	0.000831836	0.0170075	-1.87243
PTPRH	-1.74262	2.01733	-5.08394	0.000833868	0.0170314	-1.87508
LPCAT3	-1.83574	5.37904	-5.0839	0.000833909	0.0170314	-1.87513
TXN	-1.58031	7.00122	-5.0815	0.000836473	0.0170469	-1.87846
AC121158.1	-1.95224	1.56541	-5.08089	0.000837125	0.0170541	-1.87931
VSIG10L	1.77423	1.98043	5.07937	0.000838752	0.0170619	-1.88142
BUB1B	-3.46249	3.29289	-5.07925	0.000838879	0.0170619	-1.88158
MUC15	-4.03849	2.11591	-5.07917	0.000838972	0.0170619	-1.8817
AC061709.2	-2.69817	2.74642	-5.07197	0.000846729	0.0171879	-1.89169
RCAN3	-1.65145	3.97271	-5.06944	0.000849475	0.0172251	-1.8952
AC002366.1	1.72692	2.33136	5.06599	0.000853236	0.0172585	-1.9
AC108729.1	-1.23308	0.725138	-5.06344	0.000856018	0.0173082	-1.90353
DLG2	1.69755	5.42307	5.05994	0.000859869	0.0173473	-1.9084
ZNF114	-1.73008	1.68236	-5.05946	0.000860393	0.0173473	-1.90906
RPL17P19	-1.10697	0.745665	-5.05942	0.00086044	0.0173473	-1.90912
ST14	-3.09141	3.7473	-5.05909	0.000860809	0.0173473	-1.90959
FGD6	1.37556	7.113	5.0589	0.000861013	0.0173473	-1.90984
TNFRSF10A	-1.07787	3.25514	-5.05822	0.000861769	0.0173502	-1.9108
GPR88	1.58488	0.792438	5.05643	0.000863742	0.0173776	-1.91328
HLA-DOA	1.13483	2.55055	5.0558	0.000864438	0.0173854	-1.91415
NCAPD2	-1.81167	5.82138	-5.054	0.000866436	0.01741	-1.91666
NME4	-1.44705	5.36319	-5.05387	0.000866583	0.01741	-1.91684
SYNE2	1.62152	9.64333	5.05192	0.000868752	0.0174385	-1.91955
DIRAS1	-1.59052	2.41716	-5.05176	0.000868925	0.0174385	-1.91977
ZNF443	-1.03055	3.77549	-5.04933	0.000871643	0.0174677	-1.92316
TEDC2	-1.59668	1.15434	-5.04865	0.000872407	0.0174677	-1.92411
REEP6	-1.49269	1.67994	-5.04853	0.000872538	0.0174677	-1.92427
RPL7L1P9	1.59663	1.75621	5.04795	0.000873181	0.0174709	-1.92507
AMOT	-1.61402	6.26675	-5.04782	0.000873336	0.0174709	-1.92526
AL021392.1	-1.75176	1.41217	-5.04703	0.000874215	0.0174766	-1.92636
BLNK	-1.01638	2.66348	-5.04557	0.000875859	0.017494	-1.92839
PLPPR5	-2.87719	1.7794	-5.04543	0.000876014	0.017494	-1.92859
SKA3	-2.94811	2.43722	-5.04508	0.000876402	0.0174956	-1.92907
BMS1P7	1.12938	1.93144	5.0443	0.000877283	0.017507	-1.93016
PRKCZ	-1.34265	3.91535	-5.04172	0.000880193	0.0175527	-1.93375
SBSPON	1.93712	3.41455	5.04008	0.000882054	0.0175756	-1.93604
AC007277.1	-1.20284	1.02508	-5.03622	0.000886436	0.0176331	-1.94142
AC099494.1	-1.12211	1.89687	-5.03536	0.000887406	0.0176345	-1.9426
KIF5C	2.44316	4.30006	5.03369	0.000889323	0.0176664	-1.94495
C9orf147	1.2903	2.31654	5.03336	0.000889699	0.0176677	-1.9454
RAPGEF5	1.38932	5.33938	5.03197	0.000891283	0.0176808	-1.94733
TMEM184A	-2.79778	2.04306	-5.03181	0.000891471	0.0176808	-1.94756
AC007204.2	-1.41717	0.708583	-5.03169	0.000891609	0.0176808	-1.94773
INHA	1.52805	1.84746	5.03106	0.000892331	0.0176848	-1.94861
ANG	1.75486	1.44212	5.03097	0.000892433	0.0176848	-1.94873
SFN	-2.22321	1.74447	-5.0295	0.000894123	0.0177121	-1.95079
DLG5	-1.93405	7.67602	-5.02726	0.0008967	0.017734	-1.95391
CARD9	-1.98969	2.32413	-5.02716	0.000896814	0.017734	-1.95405
JPH1	-2.00388	1.78712	-5.0269	0.00089711	0.017734	-1.9544
KLK3	-1.46905	0.970147	-5.02605	0.000898098	0.0177412	-1.9556
FAM160A1	1.29257	2.99805	5.02604	0.000898099	0.0177412	-1.9556
STAB2	3.09424	2.5958	5.02358	0.000900946	0.0177789	-1.95903
SCGB2A1	-4.30953	2.99439	-5.01919	0.000906055	0.017863	-1.96516
GAB1	1.30315	6.62802	5.0191	0.000906154	0.017863	-1.96528
SLC5A1	-2.11186	1.41743	-5.01714	0.000908446	0.0178963	-1.96802
GSTZ1	-1.29843	4.0075	-5.0136	0.000912597	0.0179474	-1.97297
DCAF8L2	2.2884	1.1442	5.01355	0.000912656	0.0179474	-1.97304
CKAP2L	-2.88473	2.46178	-5.01212	0.000914342	0.0179558	-1.97504
C19orf48	-1.92766	3.90058	-5.01146	0.000915117	0.0179646	-1.97596
SMAD9	-1.42443	6.65719	-5.00885	0.000918198	0.0180064	-1.9796
ANK2	2.74491	7.37565	5.00775	0.000919502	0.0180133	-1.98114
NANS	-1.01833	4.54218	-5.00675	0.000920681	0.0180301	-1.98253
TCF7	-1.55115	3.65614	-5.00497	0.000922801	0.0180504	-1.98503
CDCP1	-3.44206	3.99548	-5.00481	0.000922992	0.0180504	-1.98525
AL591441.1	-1.31279	0.992335	-5.00365	0.000924365	0.0180606	-1.98686
PIANP	-1.48552	2.79767	-5.00357	0.00092447	0.0180606	-1.98699
CLEC1A	1.19462	2.40059	5.00314	0.000924982	0.0180644	-1.98759
SGO1	-2.74676	2.31892	-5.00257	0.000925661	0.0180714	-1.98838
AC016831.5	1.2807	4.8979	5.00103	0.000927502	0.0181006	-1.99054
AC105233.5	-1.59548	1.83335	-5.00034	0.000928323	0.0181045	-1.9915
SLC4A8	1.45319	3.741	4.99955	0.000929274	0.0181045	-1.99261
MGAT4A	1.23265	4.99762	4.99657	0.000932842	0.018129	-1.99676
MIR5687	-1.76965	3.40618	-4.99627	0.000933213	0.018129	-1.9972
PPP4R4	3.51388	2.47466	4.99623	0.000933252	0.018129	-1.99724
NAV3	2.78118	6.01103	4.9961	0.00093341	0.018129	-1.99742
FRMPD4	-1.19245	0.758941	-4.99469	0.000935111	0.0181558	-1.9994
C1QTNF7	1.47364	5.14505	4.98872	0.000942349	0.0182838	-2.00776
AC073130.1	1.16515	1.16256	4.98652	0.000945029	0.0183156	-2.01084
XBP1	-1.54625	6.31417	-4.98567	0.000946062	0.0183156	-2.01202
ADAMTSL4-AS1	1.73514	3.86173	4.98553	0.00094623	0.0183156	-2.01222
PCTP	-1.38123	4.85956	-4.9855	0.000946267	0.0183156	-2.01226
LCMT2	-1.02215	3.50975	-4.98473	0.00094722	0.0183156	-2.01335
A1BG-AS1	-1.54119	2.5122	-4.9839	0.000948225	0.0183225	-2.0145
NCAPG	-3.37189	3.32315	-4.98327	0.000949006	0.0183256	-2.01539
BCL11B	1.35932	1.66354	4.98244	0.00095002	0.018334	-2.01655
2022-03-03	1.07599	1.83255	4.9792	0.000954009	0.0183872	-2.02109
RBPMS-AS1	1.09021	1.318	4.97889	0.000954389	0.0183872	-2.02152
VSNL1	2.6976	1.36305	4.9788	0.000954495	0.0183872	-2.02165
ALDOC	1.1851	2.79195	4.97829	0.000955135	0.0183929	-2.02237
AC005162.3	1.2571	1.24354	4.97751	0.000956089	0.0183929	-2.02345
MMP28	1.30552	1.78386	4.97725	0.000956418	0.018393	-2.02383
AC010997.6	1.01583	3.78784	4.97579	0.00095822	0.0184214	-2.02587
GFOD1	1.31526	4.17177	4.97272	0.000962032	0.0184759	-2.03017
CPED1	1.80046	7.04146	4.97112	0.000964033	0.0185018	-2.03243
RAC3	-1.12627	1.1165	-4.96689	0.000969324	0.0185719	-2.03836
AC009090.5	-1.01705	1.7552	-4.96407	0.000972857	0.0186179	-2.0423
SERPINE1	4.50994	5.79499	4.96332	0.000973813	0.018621	-2.04337
CCDC113	-1.59841	3.77244	-4.96328	0.000973858	0.018621	-2.04342
AC004543.1	-1.65381	0.87748	-4.96251	0.000974834	0.0186308	-2.0445
ATP2C2	-2.30333	2.28773	-4.96209	0.000975361	0.0186308	-2.04509
VAV2	-1.13569	5.24566	-4.96022	0.000977725	0.0186634	-2.04771
[truncated: 2,058 more rows]
