# Supplementary material for: Analysis of characteristic genes and ceRNA regulation mechanism of endometriosis based on full transcriptional sequencing
Source: Front Genet. 2022 Jul 22;13:902329. doi: 10.3389/fgene.2022.902329 (PMC9353714; doi:10.3389/fgene.2022.902329)
Supplement: Supplementary file 1 [file DataSheet1.ZIP › Supplementary material/Supplementary Table 2.xlsx]

## Sheet: Sheet1
endometriosis-related DEGs
FMO2
FABP4
AGTR1
PDLIM3
RCOR1
KPNA2
EZH2
NSD2
SELP
MYH11
CPE
TDP1
PPP1R12B
DES
KCNMB1
ACLY
LRRC59
HSPB7
ADH1B
ADIRF
MMP28
ACACB
LIMS2
AQP1
PTGER3
HPRT1
VDAC1
RAD51
ACTG2
ZWINT
ZFP36
CSRP1
CASQ2
PDE2A
ELOVL5
TPM2
MYOM1
PTGFR
VIPR2
AOC3
ARHGEF4
CNN1
JAM2
MMRN2
