# Supplementary material for: Analysis of characteristic genes and ceRNA regulation mechanism of endometriosis based on full transcriptional sequencing
Source: Front Genet. 2022 Jul 22;13:902329. doi: 10.3389/fgene.2022.902329 (PMC9353714; doi:10.3389/fgene.2022.902329)
Supplement: Supplementary file 1 [file DataSheet1.ZIP › Supplementary material/Supplementary Table 3.xlsx]

## Sheet: Sheet1
GO
ONTOLOGY	ID	Description	GeneRatio	BgRatio	pvalue	p.adjust	qvalue	geneID	Count
BP	GO:0003012	muscle system process	10/43	472/18670	8.80162e-08	6.83071e-05	5.21842e-05	EZH2/MYH11/PPP1R12B/DES/PTGER3/ACTG2/CASQ2/TPM2/MYOM1/CNN1	10
BP	GO:0006936	muscle contraction	9/43	363/18670	1.13185e-07	6.83071e-05	5.21842e-05	MYH11/PPP1R12B/DES/PTGER3/ACTG2/CASQ2/TPM2/MYOM1/CNN1	9
BP	GO:0030239	myofibril assembly	4/43	73/18670	2.36504e-05	0.00951534	0.00726939	MYH11/CSRP1/CASQ2/MYOM1	4
BP	GO:0009410	response to xenobiotic stimulus	6/43	292/18670	5.21041e-05	0.0101251	0.00773519	FMO2/AQP1/HPRT1/CASQ2/PDE2A/AOC3	6
BP	GO:0035690	cellular response to drug	7/43	433/18670	5.38391e-05	0.0101251	0.00773519	EZH2/KCNMB1/ADIRF/AQP1/RAD51/CASQ2/PDE2A	7
BP	GO:0071466	cellular response to xenobiotic stimulus	5/43	180/18670	5.63613e-05	0.0101251	0.00773519	FMO2/AQP1/CASQ2/PDE2A/AOC3	5
BP	GO:0019932	second-messenger-mediated signaling	7/43	439/18670	5.87203e-05	0.0101251	0.00773519	AGTR1/SELP/AQP1/PTGER3/CASQ2/PDE2A/PTGFR	7
BP	GO:0031032	actomyosin structure organization	5/43	199/18670	9.06204e-05	0.0136724	0.0104452	MYH11/CSRP1/CASQ2/MYOM1/CNN1	5
BP	GO:0010927	cellular component assembly involved in morphogenesis	4/43	115/18670	0.000140051	0.0187823	0.014349	MYH11/CSRP1/CASQ2/MYOM1	4
BP	GO:0045214	sarcomere organization	3/43	53/18670	0.000246018	0.0242477	0.0185244	CSRP1/CASQ2/MYOM1	3
BP	GO:0035384	thioester biosynthetic process	3/43	54/18670	0.000260072	0.0242477	0.0185244	ACLY/ACACB/ELOVL5	3
BP	GO:0071616	acyl-CoA biosynthetic process	3/43	54/18670	0.000260072	0.0242477	0.0185244	ACLY/ACACB/ELOVL5	3
BP	GO:0030241	skeletal muscle myosin thick filament assembly	2/43	11/18670	0.000281249	0.0242477	0.0185244	MYH11/MYOM1	2
BP	GO:0071688	striated muscle myosin thick filament assembly	2/43	11/18670	0.000281249	0.0242477	0.0185244	MYH11/MYOM1	2
BP	GO:0031034	myosin filament assembly	2/43	12/18670	0.000337005	0.0271177	0.020717	MYH11/MYOM1	2
BP	GO:0005513	detection of calcium ion	2/43	13/18670	0.000397697	0.0279843	0.021379	KCNMB1/CASQ2	2
BP	GO:0031033	myosin filament organization	2/43	13/18670	0.000397697	0.0279843	0.021379	MYH11/MYOM1	2
BP	GO:0050729	positive regulation of inflammatory response	4/43	153/18670	0.00041733	0.0279843	0.021379	FABP4/AGTR1/PTGER3/PDE2A	4
BP	GO:0033866	nucleoside bisphosphate biosynthetic process	3/43	68/18670	0.000513815	0.0295321	0.0225615	ACLY/ACACB/ELOVL5	3
BP	GO:0034030	ribonucleoside bisphosphate biosynthetic process	3/43	68/18670	0.000513815	0.0295321	0.0225615	ACLY/ACACB/ELOVL5	3
BP	GO:0034033	purine nucleoside bisphosphate biosynthetic process	3/43	68/18670	0.000513815	0.0295321	0.0225615	ACLY/ACACB/ELOVL5	3
BP	GO:0051146	striated muscle cell differentiation	5/43	293/18670	0.000543457	0.029816	0.0227784	EZH2/MYH11/CSRP1/CASQ2/MYOM1	5
BP	GO:0014866	skeletal myofibril assembly	2/43	16/18670	0.000609162	0.0319678	0.0244223	MYH11/MYOM1	2
BP	GO:0009152	purine ribonucleotide biosynthetic process	4/43	172/18670	0.000648626	0.0320035	0.0244496	ACLY/ACACB/HPRT1/ELOVL5	4
BP	GO:0055002	striated muscle cell development	4/43	173/18670	0.000662873	0.0320035	0.0244496	MYH11/CSRP1/CASQ2/MYOM1	4
BP	GO:0048739	cardiac muscle fiber development	2/43	18/18670	0.000774414	0.0359507	0.027465	MYH11/MYOM1	2
BP	GO:0009260	ribonucleotide biosynthetic process	4/43	185/18670	0.000851624	0.0374555	0.0286147	ACLY/ACACB/HPRT1/ELOVL5	4
BP	GO:0055001	muscle cell development	4/43	186/18670	0.000868894	0.0374555	0.0286147	MYH11/CSRP1/CASQ2/MYOM1	4
BP	GO:0006164	purine nucleotide biosynthetic process	4/43	192/18670	0.000977748	0.0393381	0.0300529	ACLY/ACACB/HPRT1/ELOVL5	4
BP	GO:0046390	ribose phosphate biosynthetic process	4/43	192/18670	0.000977748	0.0393381	0.0300529	ACLY/ACACB/HPRT1/ELOVL5	4
BP	GO:0097306	cellular response to alcohol	3/43	89/18670	0.00112584	0.043835	0.0334884	KCNMB1/RAD51/PTGFR	3
BP	GO:0035584	calcium-mediated signaling using intracellular calcium source	2/43	22/18670	0.0011624	0.0438442	0.0334954	SELP/PTGFR	2
BP	GO:0072522	purine-containing compound biosynthetic process	4/43	205/18670	0.001246	0.0455732	0.0348163	ACLY/ACACB/HPRT1/ELOVL5	4
BP	GO:0097327	response to antineoplastic agent	3/43	96/18670	0.0014007	0.0486242	0.0371472	ADIRF/AQP1/RAD51	3
BP	GO:0019935	cyclic-nucleotide-mediated signaling	4/43	212/18670	0.00140998	0.0486242	0.0371472	AQP1/PTGER3/PDE2A/PTGFR	4
CC	GO:0043292	contractile fiber	8/44	234/19717	4.28247e-08	6.72348e-06	5.36436e-06	PDLIM3/MYH11/PPP1R12B/DES/CSRP1/CASQ2/TPM2/MYOM1	8
CC	GO:0030017	sarcomere	7/44	204/19717	3.17198e-07	2.31401e-05	1.84625e-05	PDLIM3/PPP1R12B/DES/CSRP1/CASQ2/TPM2/MYOM1	7
CC	GO:0030018	Z disc	6/44	132/19717	4.60122e-07	2.31401e-05	1.84625e-05	PDLIM3/PPP1R12B/DES/CSRP1/CASQ2/MYOM1	6
CC	GO:0030016	myofibril	7/44	224/19717	5.96209e-07	2.31401e-05	1.84625e-05	PDLIM3/PPP1R12B/DES/CSRP1/CASQ2/TPM2/MYOM1	7
CC	GO:0031674	I band	6/44	143/19717	7.36947e-07	2.31401e-05	1.84625e-05	PDLIM3/PPP1R12B/DES/CSRP1/CASQ2/MYOM1	6
CC	GO:0032982	myosin filament	3/44	22/19717	1.55011e-05	0.000405611	0.000323618	MYH11/ACTG2/MYOM1	3
CC	GO:0005865	striated muscle thin filament	2/44	31/19717	0.00217195	0.0454018	0.0362241	TPM2/MYOM1	2
CC	GO:0036379	myofilament	2/44	32/19717	0.00231347	0.0454018	0.0362241	TPM2/MYOM1	2
MF	GO:0008307	structural constituent of muscle	5/44	46/17696	9.55224e-08	1.65254e-05	1.23676e-05	PDLIM3/MYH11/CSRP1/TPM2/MYOM1	5
MF	GO:0042805	actinin binding	3/44	46/17696	0.000202048	0.0141696	0.0106046	PDLIM3/CSRP1/MYOM1	3
MF	GO:0004955	prostaglandin receptor activity	2/44	10/17696	0.000268478	0.0141696	0.0106046	PTGER3/PTGFR	2
MF	GO:0004954	prostanoid receptor activity	2/44	11/17696	0.000327621	0.0141696	0.0106046	PTGER3/PTGFR	2
MF	GO:0004953	icosanoid receptor activity	2/44	15/17696	0.000621515	0.0215044	0.016094	PTGER3/PTGFR	2
MF	GO:0051371	muscle alpha-actinin binding	2/44	23/17696	0.00147875	0.0426373	0.0319099	PDLIM3/MYOM1	2
KEGG
	ID	Description	GeneRatio	BgRatio	pvalue	p.adjust	qvalue	geneID	Count
	hsa04270	Vascular smooth muscle contraction	5/32	134/8112	0.000160588	0.0144529	0.0131851	185/4629/4660/3779/72	5
