# Supplementary material for: Analysis of characteristic genes and ceRNA regulation mechanism of endometriosis based on full transcriptional sequencing
Source: Front Genet. 2022 Jul 22;13:902329. doi: 10.3389/fgene.2022.902329 (PMC9353714; doi:10.3389/fgene.2022.902329)
Supplement: Supplementary file 1 [file DataSheet1.ZIP › Supplementary material/Supplementary Table 4.xlsx]

## Sheet: Sheet1
SVM-RFP
MYOM1
ADH1B
ACLY
MYH11
ACTG2
CASQ2
PDLIM3
CSRP1
MMP28
HPRT1
VDAC1
NSD2
PTGFR
VIPR2
PPP1R12B
TPM2
ARHGEF4
HSPB7
MMRN2
LIMS2
TDP1
AQP1
PTGER3
CPE
RAD51
ZFP36
RCOR1
DES
JAM2
KCNMB1
ELOVL5
AGTR1
FMO2
AOC3
PDE2A
LRRC59
FABP4
ACACB
EZH2
SELP
