# Supplementary material for: Analysis of characteristic genes and ceRNA regulation mechanism of endometriosis based on full transcriptional sequencing
Source: Front Genet. 2022 Jul 22;13:902329. doi: 10.3389/fgene.2022.902329 (PMC9353714; doi:10.3389/fgene.2022.902329)
Supplement: Supplementary file 1 [file DataSheet1.ZIP › Supplementary material/Supplementary Table 5.xlsx]

## Sheet: Sheet1
gene	immune_cells	cor	p.value
PTGFR	T cells	-0.285294	0.284139
PTGFR	Myeloid dendritic cells	-0.423529	0.102109
PTGFR	Endothelial cells	-0.635294	0.00818206
PTGFR	Fibroblasts	-0.452941	0.0780987
PTGFR	Tc	-0.573381	0.0202309
PTGFR	NKT	0.571008	0.020875
PTGFR	B cell	-0.487482	0.0554474
PTGFR	Tgd	0.582353	0.0179327
MYOM1	T cells	-0.0382353	0.888198
MYOM1	Myeloid dendritic cells	-0.0823529	0.761733
MYOM1	Endothelial cells	-0.123529	0.648542
MYOM1	Fibroblasts	-0.0941176	0.728814
MYOM1	Tc	-0.332931	0.207661
MYOM1	NKT	0.204562	0.447275
MYOM1	B cell	-0.536083	0.0323118
MYOM1	Tgd	0.361765	0.168559
ADH1B	T cells	-0.00882353	0.974128
ADH1B	Myeloid dendritic cells	-0.208824	0.437659
ADH1B	Endothelial cells	-0.252941	0.344563
ADH1B	Fibroblasts	-0.311765	0.2398
ADH1B	Tc	-0.360675	0.16994
ADH1B	NKT	0.0706402	0.794891
ADH1B	B cell	-0.465391	0.0692782
ADH1B	Tgd	0.6	0.0140071
ACLY	T cells	0.352941	0.179959
ACLY	Myeloid dendritic cells	0.438235	0.08953
ACLY	Endothelial cells	0.367647	0.161232
ACLY	Fibroblasts	0.376471	0.150648
ACLY	Tc	0.619621	0.0104677
ACLY	NKT	-0.342899	0.193538
ACLY	B cell	0.609721	0.0121526
ACLY	Tgd	-0.523529	0.0374126
