# Supplementary material for: Analysis of characteristic genes and ceRNA regulation mechanism of endometriosis based on full transcriptional sequencing
Source: Front Genet. 2022 Jul 22;13:902329. doi: 10.3389/fgene.2022.902329 (PMC9353714; doi:10.3389/fgene.2022.902329)
Supplement: Supplementary file 1 [file DataSheet1.ZIP › Supplementary material/Supplementary Table 6.xlsx]

## Sheet: Sheet1
Symbol	baseMean	log2FoldChange	lfcSE	stat	pvalue	padj
hsa-miR-500a-5p	33.5951	-1.12084	0.407504	-2.7505	0.00595053	0.0292519
hsa-miR-1260b	281.304	-1.89231	0.40695	-4.64999	3.31949e-06	4.33718e-05
hsa-miR-3616-5p	4.32145	-5.6673	1.17221	-4.83472	1.33332e-06	1.91883e-05
hsa-miR-513a-5p	8.74933	4.42555	0.936123	4.72753	2.27264e-06	3.09142e-05
hsa-miR-592	100.401	3.25816	0.575246	5.66393	1.47941e-08	3.58306e-07
hsa-miR-671-3p	134.339	-1.01894	0.4906	-2.07692	0.0378093	0.119569
hsa-miR-539-3p	9.90733	2.22105	0.82816	2.6819	0.00732046	0.0346153
hsa-miR-656-3p	38.5377	1.59374	0.639243	2.49317	0.0126608	0.0527143
hsa-miR-1468-5p	87.3224	2.4903	0.582514	4.2751	1.91053e-05	0.000213163
hsa-miR-1247-3p	63.6886	1.592	0.496126	3.20886	0.00133261	0.00801991
hsa-miR-4446-3p	2.02655	-2.58118	1.29509	-1.99306	0.0462552	0.139186
hsa-miR-4521	24.0069	-3.31112	0.688912	-4.80631	1.53742e-06	2.18093e-05
hsa-miR-145-3p	985.473	1.73099	0.357306	4.84456	1.26893e-06	1.85301e-05
hsa-miR-6715b-3p	2.71842	-4.3463	1.28095	-3.39303	0.000691233	0.00456091
hsa-miR-6507-5p	16.0345	-6.94336	1.02384	-6.78171	1.18764e-11	4.71731e-10
hsa-miR-106a-5p	42.9316	-3.17064	0.516828	-6.13482	8.52568e-10	2.41886e-08
hsa-miR-2682-5p	3.7363	2.47482	1.08659	2.27761	0.02275	0.0815549
hsa-miR-598-3p	79.3492	-1.0073	0.433756	-2.32227	0.0202183	0.0760483
hsa-miR-495-3p	533.819	1.37868	0.396926	3.47338	0.000513938	0.00369812
hsa-miR-516a-5p	4.25731	-5.64837	1.40792	-4.01186	6.02418e-05	0.000569715
hsa-miR-363-3p	391.446	-3.36684	0.413876	-8.13489	4.12323e-16	2.72958e-14
hsa-miR-183-5p	1015.06	-3.45011	0.518161	-6.65838	2.76863e-11	9.81876e-10
hsa-miR-449b-5p	49.3984	-7.2354	1.74408	-4.14855	3.34588e-05	0.000342521
hsa-miR-100-5p	260978	2.03812	0.359579	5.66807	1.44414e-08	3.58306e-07
hsa-miR-548ah-3p	7.81836	-2.65352	0.666622	-3.98055	6.87562e-05	0.000638083
hsa-miR-200b-5p	74.5616	-4.89242	0.625692	-7.81921	5.31564e-15	2.77812e-13
hsa-miR-320d	39.7181	1.00112	0.434171	2.30583	0.0211202	0.0771042
hsa-miR-3199	2.18715	2.69778	1.24228	2.17163	0.0298835	0.100591
hsa-miR-550a-3-5p	7.20459	-3.07684	1.07437	-2.86385	0.00418527	0.0216457
hsa-miR-378g	5.58848	-1.43851	0.6835	-2.10462	0.0353242	0.115714
hsa-miR-130a-3p	860.948	1.26001	0.397844	3.16709	0.00153971	0.00915531
hsa-miR-3690	16.3237	1.65064	0.720211	2.29188	0.0219123	0.0793789
hsa-miR-337-5p	22.0649	1.26959	0.428859	2.96039	0.00307249	0.0168562
hsa-miR-382-5p	365.039	1.37671	0.378649	3.63585	0.000277061	0.00220098
hsa-miR-345-5p	156.415	-1.34034	0.579608	-2.31249	0.0207508	0.0763169
hsa-miR-324-3p	30.4913	-1.12771	0.572475	-1.96988	0.0488518	0.144374
hsa-miR-127-3p	48082.2	2.20286	0.450383	4.89107	1.00288e-06	1.5321e-05
hsa-miR-7974	5.57631	-4.92326	1.16566	-4.2236	2.40431e-05	0.000259509
hsa-miR-577	4.12288	-5.59357	1.14063	-4.90395	9.393e-07	1.45738e-05
hsa-miR-3614-5p	2.96842	-3.99626	1.18834	-3.3629	0.000771292	0.00494125
hsa-miR-28-3p	19654.3	2.78425	0.473933	5.87477	4.23431e-09	1.1364e-07
hsa-miR-671-5p	20.7573	-1.41248	0.584913	-2.41486	0.0157413	0.0630288
hsa-miR-193a-3p	7.11486	1.95084	0.821282	2.37536	0.0175319	0.0680047
hsa-miR-548f-3p	25.2236	1.65114	0.821884	2.00898	0.0445398	0.134432
hsa-miR-513c-5p	8.28602	4.15551	0.97394	4.2667	1.98386e-05	0.000218886
hsa-miR-15a-5p	50.2539	-1.0479	0.42583	-2.46085	0.0138608	0.0568752
hsa-miR-449c-5p	616.666	-7.31431	1.2894	-5.67263	1.40619e-08	3.58306e-07
hsa-miR-378a-3p	7933.4	-1.20775	0.352268	-3.42849	0.000606939	0.00411631
hsa-miR-449a	128.355	-5.39501	0.671814	-8.0305	9.70732e-16	6.0246e-14
hsa-miR-509-3p	279.499	6.01606	0.546054	11.0173	3.15237e-28	4.47187e-26
hsa-miR-379-3p	65.8536	1.28761	0.488263	2.63713	0.00836102	0.0389788
hsa-miR-144-3p	21.731	-1.64321	0.571092	-2.87732	0.0040107	0.0208514
hsa-miR-654-3p	1556.73	1.79795	0.394948	4.55237	5.30438e-06	6.50277e-05
hsa-miR-4711-5p	1.10964	3.56913	1.67404	2.13205	0.0330027	0.109239
hsa-miR-4798-5p	7.54452	5.15968	1.25198	4.12121	3.76896e-05	0.000374257
hsa-miR-506-5p	3.36595	4.55571	1.29977	3.505	0.000456607	0.00334704
hsa-miR-4662a-5p	2.2624	2.95947	1.27747	2.31665	0.0205226	0.0762724
hsa-miR-20a-5p	1454.19	-2.04217	0.408659	-4.99724	5.8156e-07	9.9567e-06
hsa-miR-708-3p	8852.02	4.62647	0.607547	7.615	2.63698e-14	1.24692e-12
hsa-miR-574-3p	2869.03	1.61531	0.418608	3.85877	0.000113961	0.000975549
hsa-miR-299-5p	146.173	1.23225	0.47849	2.57529	0.0100156	0.0443994
hsa-miR-4421	8.17105	-4.58917	0.966676	-4.74738	2.06072e-06	2.84207e-05
hsa-miR-885-3p	1.38071	-4.0653	1.6165	-2.51488	0.0119074	0.0509657
hsa-miR-452-5p	427.042	-1.10216	0.498387	-2.21146	0.027004	0.0931077
hsa-miR-381-5p	1.43538	3.32414	1.46668	2.26644	0.0234243	0.0830725
hsa-miR-151a-3p	163105	2.56647	0.632569	4.05722	4.96595e-05	0.000478756
hsa-miR-449b-3p	2.91926	-4.42859	1.31471	-3.36848	0.000755826	0.00490546
hsa-miR-301b-3p	8.84611	-3.34184	0.841969	-3.96908	7.2152e-05	0.000663398
hsa-miR-204-5p	1133.56	1.72163	0.57247	3.00737	0.00263518	0.0148678
hsa-miR-1260a	463.755	-1.74871	0.324974	-5.38106	7.40488e-08	1.41405e-06
hsa-miR-203b-3p	4.17204	-4.32748	1.12494	-3.84685	0.000119644	0.00101544
hsa-miR-548ay-5p	2.79359	2.85321	1.1064	2.57881	0.009914	0.0443451
hsa-miR-320e	4.08604	2.32082	0.966855	2.40038	0.0163782	0.0645379
hsa-miR-338-5p	5.4558	1.50819	0.74523	2.02379	0.0429919	0.131865
hsa-miR-130b-3p	50.8001	-1.97503	0.481667	-4.10041	4.12425e-05	0.000401508
hsa-miR-374a-3p	692.16	2.19971	0.646015	3.40505	0.000661522	0.00440867
hsa-miR-873-5p	7.64688	-2.28928	0.877304	-2.60945	0.00906886	0.0408326
hsa-miR-96-5p	53.0209	-4.49951	0.534908	-8.41173	4.04e-17	3.3431e-15
hsa-miR-542-5p	68.1637	-1.88659	0.491498	-3.83846	0.000123809	0.00103313
hsa-miR-509-5p	52.319	5.17046	0.737806	7.00788	2.41949e-12	1.04459e-10
hsa-miR-3120-5p	3046.71	1.45244	0.350463	4.14434	3.40798e-05	0.000345319
hsa-miR-1307-3p	774.301	-2.04369	0.7686	-2.65897	0.00783789	0.0368864
hsa-miR-329-3p	81.4671	1.63254	0.460856	3.54242	0.000396477	0.00302848
hsa-miR-542-3p	5744.95	-1.35617	0.314793	-4.30815	1.64627e-05	0.000185767
hsa-miR-26a-5p	412988	2.8287	0.407452	6.94242	3.85448e-12	1.59479e-10
hsa-miR-200a-3p	3777.47	-3.9848	0.713492	-5.58493	2.33796e-08	5.15911e-07
hsa-miR-522-3p	2.70539	-5.01113	1.40617	-3.56368	0.000365686	0.00281493
hsa-miR-6513-3p	2.02533	2.54949	1.17935	2.16177	0.0306361	0.10243
hsa-miR-1295a	9.89296	2.17967	0.735138	2.96497	0.00302708	0.0167707
hsa-miR-204-3p	9.25772	1.35536	0.589327	2.29984	0.0214575	0.0780488
hsa-miR-514a-5p	3.24664	4.52763	1.38568	3.26744	0.00108526	0.00673539
hsa-miR-6500-3p	21.9345	-2.57051	0.655434	-3.92184	8.78744e-05	0.000793267
hsa-miR-143-3p	1.05787e+06	1.88723	0.44569	4.23441	2.2915e-05	0.000250051
hsa-miR-376c-3p	117.241	1.34427	0.499903	2.68906	0.00716536	0.0342077
hsa-miR-224-3p	17.1479	-1.14856	0.555969	-2.06588	0.0388401	0.122051
hsa-miR-491-5p	10.4673	-1.26138	0.538563	-2.34213	0.0191742	0.0729501
hsa-miR-615-3p	107.063	2.77227	0.501695	5.52581	3.27961e-08	7.07969e-07
hsa-miR-506-3p	25.7274	4.48512	0.682354	6.57301	4.93088e-11	1.6884e-09
hsa-miR-4677-3p	70.8994	2.48559	0.725112	3.42787	0.000608342	0.00411631
hsa-miR-185-3p	44.1174	-1.51591	0.450645	-3.36387	0.000768566	0.00494125
hsa-miR-362-3p	9.24504	1.54634	0.703266	2.19879	0.0278926	0.0958386
hsa-miR-99a-5p	251337	2.29105	0.4704	4.87042	1.1136e-06	1.65046e-05
hsa-miR-190b-5p	19.0096	-2.50746	0.545914	-4.59315	4.3661e-06	5.63057e-05
hsa-miR-3174	1.84016	-3.1862	1.26936	-2.51009	0.0120699	0.0514397
hsa-miR-21-5p	516255	1.21625	0.501679	2.42437	0.0153351	0.061651
hsa-miR-196a-3p	4.96581	-2.45938	1.12174	-2.19247	0.0283458	0.0965101
hsa-miR-378f	8.24984	-1.38055	0.587208	-2.35105	0.0187205	0.0714978
hsa-miR-30d-3p	63.9224	-2.03009	0.576713	-3.52009	0.000431392	0.00322543
hsa-miR-374c-5p	15.2129	1.23632	0.564016	2.192	0.0283796	0.0965101
hsa-miR-429	490.478	-4.12615	0.727463	-5.67196	1.41169e-08	3.58306e-07
hsa-miR-101-5p	7.79132	2.93341	0.982615	2.98531	0.00283291	0.0158931
hsa-miR-328-3p	1008.43	1.23906	0.459618	2.69585	0.00702103	0.0336806
hsa-miR-4423-3p	3.72867	-3.69922	1.21851	-3.03585	0.00239859	0.0136885
hsa-miR-7978	5.64486	-5.43637	1.19378	-4.55393	5.26538e-06	6.50277e-05
hsa-miR-3664-3p	1.22259	-3.82931	1.49378	-2.56351	0.0103619	0.0455283
hsa-miR-106a-3p	1.29511	-3.32234	1.4233	-2.33425	0.0195826	0.0742194
hsa-miR-6883-5p	3.85492	-2.87686	1.04722	-2.74714	0.00601167	0.0294068
hsa-let-7c-5p	27234.7	1.75778	0.373624	4.70468	2.54259e-06	3.41189e-05
hsa-miR-139-5p	674.011	2.14471	0.449698	4.76922	1.84944e-06	2.58661e-05
hsa-miR-377-3p	70.2356	1.13242	0.519337	2.18051	0.0292196	0.0990274
hsa-miR-216b-5p	8.45015	3.20167	0.854531	3.7467	0.000179173	0.00145835
hsa-miR-6131	66.3826	1.52525	0.61688	2.47253	0.0134161	0.0552789
hsa-miR-485-5p	219.872	2.02444	0.395573	5.11773	3.0923e-07	5.48331e-06
hsa-miR-582-3p	81.1211	-1.68905	0.37539	-4.49946	6.81271e-06	8.05359e-05
hsa-miR-675-3p	95.7197	-3.07769	0.660476	-4.65981	3.16497e-06	4.19042e-05
hsa-miR-454-3p	179.305	-1.00907	0.396648	-2.54399	0.0109594	0.0475228
hsa-miR-380-5p	39.5099	1.35233	0.665584	2.0318	0.0421744	0.130059
hsa-miR-18a-5p	34.2615	-1.77698	0.422467	-4.2062	2.59696e-05	0.000271451
hsa-miR-502-5p	7.89986	-1.48474	0.604716	-2.45527	0.0140779	0.0575281
hsa-miR-10b-5p	826115	2.4395	0.445847	5.4716	4.45994e-08	9.2265e-07
hsa-miR-1294	6.10303	2.86957	0.884411	3.24461	0.00117612	0.00712125
hsa-miR-182-5p	3467.91	-3.82193	0.413016	-9.25372	2.16811e-20	2.69117e-18
hsa-miR-3529-3p	381.492	-1.42983	0.433947	-3.29493	0.000984445	0.00614814
hsa-miR-29c-5p	131.749	2.00083	0.403218	4.96215	6.97178e-07	1.13491e-05
hsa-miR-379-5p	11258.8	2.2931	0.504829	4.54233	5.56353e-06	6.7373e-05
hsa-miR-200b-3p	9262.69	-3.95167	0.759573	-5.20248	1.96644e-07	3.61606e-06
hsa-miR-483-3p	149.655	-1.97687	0.511455	-3.86518	0.000111007	0.000958519
hsa-miR-12135	23.4695	-1.86942	0.634567	-2.94597	0.00321943	0.0174694
hsa-miR-6507-3p	2.20874	-4.67372	1.43262	-3.26236	0.00110487	0.00677869
hsa-miR-574-5p	1454.25	1.05354	0.303718	3.4688	0.000522782	0.00373359
hsa-miR-1296-5p	202.746	-1.41318	0.45242	-3.12361	0.00178649	0.0104352
hsa-miR-4500	2.02692	4.45196	1.49358	2.98074	0.00287556	0.0160417
hsa-miR-141-5p	9.30787	-6.78488	1.20067	-5.6509	1.59609e-08	3.77362e-07
hsa-miR-15b-3p	49.3994	-2.15648	0.497315	-4.33624	1.44939e-05	0.000167354
hsa-miR-744-5p	937.7	-1.26676	0.438463	-2.88909	0.00386357	0.020407
hsa-miR-1257	3.42569	2.00474	0.96074	2.08667	0.0369183	0.118484
hsa-miR-145-5p	23249	1.67438	0.401132	4.17413	2.99128e-05	0.00030941
hsa-miR-381-3p	10775.8	1.1087	0.400502	2.76827	0.00563548	0.0279802
hsa-miR-30a-3p	3445.12	-1.26363	0.602788	-2.09631	0.0360549	0.117002
hsa-miR-484	256.079	-1.08169	0.389611	-2.77633	0.00549771	0.0274333
hsa-miR-767-5p	11.7454	-7.0973	1.06566	-6.65999	2.73846e-11	9.81876e-10
hsa-miR-199b-5p	56263.2	-1.8263	0.546005	-3.34484	0.000823314	0.00524071
hsa-let-7a-5p	77433.2	1.1342	0.370845	3.05843	0.00222503	0.0127714
hsa-miR-4524a-3p	1.10437	3.57904	1.56544	2.28629	0.0222376	0.0800069
hsa-miR-708-5p	625.38	2.08445	0.384393	5.42271	5.87019e-08	1.16582e-06
hsa-miR-34c-5p	2168.09	-3.95942	1.10095	-3.59638	0.000322679	0.00252299
hsa-miR-487b-3p	88.7515	1.19439	0.406072	2.94131	0.00326825	0.0175426
hsa-miR-141-3p	209.529	-4.57896	0.723889	-6.3255	2.52412e-10	7.83267e-09
hsa-miR-3131	5.55037	-6.02768	2.14894	-2.80495	0.00503239	0.0256265
hsa-miR-3065-3p	4.79195	2.28147	0.963756	2.36727	0.0179201	0.0689715
hsa-miR-99a-3p	34.5865	1.47022	0.514657	2.85671	0.00428058	0.0220239
hsa-miR-1197	14.0441	-1.38246	0.593333	-2.32998	0.0198072	0.0747854
hsa-miR-1185-1-3p	23.5349	-1.10677	0.53084	-2.08495	0.0370739	0.118484
hsa-miR-10399-5p	25.3034	-1.4628	0.554408	-2.63848	0.00832781	0.0389788
hsa-miR-196b-5p	2533.49	-4.98644	0.610436	-8.16865	3.11847e-16	2.21189e-14
hsa-miR-200c-3p	5488.47	-4.29388	0.678571	-6.32782	2.48652e-10	7.83267e-09
hsa-miR-34b-3p	46.9334	-2.48243	0.889488	-2.79086	0.0052569	0.026498
hsa-miR-203b-5p	453.681	-1.41662	0.449631	-3.15064	0.00162915	0.00957245
hsa-miR-4488	9.88686	1.43417	0.710577	2.01831	0.0435586	0.13268
hsa-miR-4423-5p	5.58237	-6.0312	1.32895	-4.53833	5.67015e-06	6.78368e-05
hsa-miR-485-3p	50.7813	1.41778	0.445161	3.18488	0.00144816	0.00866278
hsa-miR-129-2-3p	31.0812	4.82532	0.989161	4.87819	1.07062e-06	1.6108e-05
hsa-miR-5680	4.28944	1.89156	0.840317	2.25101	0.0243851	0.08502
hsa-miR-655-3p	29.6306	1.48383	0.5945	2.49592	0.012563	0.0526372
hsa-miR-29b-3p	292.323	3.6768	0.404677	9.08576	1.02979e-19	1.13621e-17
hsa-miR-543	146.884	1.31272	0.388394	3.37988	0.000725178	0.00473751
hsa-miR-455-5p	2220.67	-2.62162	0.39031	-6.71677	1.85796e-11	7.09599e-10
hsa-miR-330-5p	21.5431	-1.1688	0.484745	-2.41115	0.0159022	0.0634171
hsa-miR-4510	7.47406	1.44573	0.68731	2.10347	0.035425	0.115714
hsa-miR-205-5p	40.3676	-1.99697	0.848299	-2.35409	0.0185682	0.0711901
hsa-miR-509-3-5p	821.071	6.10357	0.528277	11.5537	7.06895e-31	1.75487e-28
hsa-miR-28-5p	662.874	1.42198	0.27443	5.18157	2.20024e-07	3.97244e-06
hsa-miR-151b	17.4798	1.9926	0.55383	3.59784	0.000320866	0.00252299
hsa-miR-513b-5p	6.46511	6.1349	1.11139	5.52004	3.38924e-08	7.16066e-07
hsa-miR-193a-5p	242.543	1.28514	0.534139	2.40601	0.0161279	0.06406
hsa-miR-93-5p	1447.57	-2.08711	0.269162	-7.75411	8.89647e-15	4.4171e-13
hsa-miR-101-3p	121351	2.16	0.438962	4.92069	8.62381e-07	1.35928e-05
hsa-miR-369-5p	61.7853	1.40456	0.412113	3.40819	0.000653956	0.00438769
hsa-miR-411-5p	1744.5	1.53149	0.398609	3.8421	0.000121988	0.00102656
hsa-miR-376a-3p	79.7695	1.75363	0.516973	3.39212	0.000693552	0.00456091
hsa-miR-4664-3p	3.04429	-2.65226	1.10622	-2.3976	0.0165029	0.0647723
hsa-miR-378a-5p	24.9481	-1.34709	0.522859	-2.57639	0.00998375	0.0443994
hsa-miR-148b-5p	142.622	-1.18557	0.325548	-3.64176	0.000270785	0.00216846
hsa-miR-548h-5p	2.92873	2.09471	1.01314	2.06755	0.0386823	0.121941
hsa-miR-26b-5p	23777.4	1.70334	0.404466	4.21133	2.53875e-05	0.00026885
hsa-miR-29b-2-5p	13.9817	1.38397	0.485935	2.84805	0.00439885	0.0225158
hsa-miR-296-3p	26.9773	-2.33176	0.508769	-4.58314	4.58055e-06	5.83139e-05
hsa-miR-424-5p	1408.6	-1.14175	0.461363	-2.47474	0.0133332	0.0551663
hsa-miR-105-5p	15.8176	-5.88178	0.968614	-6.07237	1.26036e-09	3.4765e-08
hsa-miR-214-5p	303.114	1.44845	0.417786	3.46696	0.000526388	0.00373359
hsa-miR-9-5p	1403.58	-1.34226	0.536764	-2.50066	0.0123964	0.0523813
hsa-miR-363-5p	1.89763	-3.85853	1.42384	-2.70995	0.00672934	0.032438
hsa-miR-664a-3p	324.061	1.00012	0.32084	3.1172	0.00182577	0.0106023
hsa-miR-1-3p	5725.73	5.3247	0.623291	8.54289	1.30905e-17	1.18172e-15
hsa-miR-1224-5p	2.18423	-2.85484	1.25866	-2.26816	0.0233197	0.0829982
hsa-miR-1261	22.3618	-3.3585	0.734366	-4.57333	4.80024e-06	6.03372e-05
hsa-miR-29a-3p	4017.26	1.27482	0.371947	3.42741	0.000609363	0.00411631
hsa-miR-301a-3p	12.2268	-2.40437	0.616604	-3.89936	9.64456e-05	0.000840092
hsa-miR-2277-5p	6.30838	-1.56869	0.640157	-2.45048	0.0142666	0.0580605
hsa-miR-216a-3p	3.08413	4.96681	1.31243	3.78445	0.000154051	0.00126423
hsa-miR-675-5p	57.1177	-3.91491	0.751679	-5.20822	1.90658e-07	3.57215e-06
hsa-miR-202-5p	2026.88	12.5045	0.858837	14.5598	5.06191e-48	5.02648e-45
hsa-miR-510-5p	3.02228	5.05382	1.2673	3.98787	6.66691e-05	0.000624551
hsa-miR-934	7.83613	-4.51392	1.15543	-3.9067	9.35647e-05	0.00082221
hsa-miR-12119	1.87367	-3.90161	1.49159	-2.61574	0.00890346	0.0403705
hsa-miR-885-5p	3.53031	-3.00428	1.33055	-2.25793	0.0239501	0.0843466
hsa-miR-504-5p	429.503	-2.22091	0.449342	-4.9426	7.7089e-07	1.23467e-05
hsa-miR-539-5p	12.1133	1.45256	0.626181	2.3197	0.0203569	0.0762724
hsa-miR-150-5p	305.701	1.50232	0.426331	3.52384	0.000425341	0.00322415
hsa-miR-200c-5p	1.69775	-4.32989	1.65976	-2.60874	0.00908761	0.0408326
hsa-miR-873-3p	1.52713	-4.14865	1.49049	-2.7834	0.00537917	0.0269773
hsa-miR-1307-5p	23.9914	-1.95173	0.567155	-3.44127	0.000578989	0.00407756
hsa-miR-2115-3p	1.16347	-3.08485	1.43363	-2.15177	0.0314153	0.104332
hsa-miR-4455	4.08687	-4.46311	1.16397	-3.8344	0.000125869	0.00104156
hsa-let-7f-5p	145009	1.23166	0.418499	2.94304	0.00325009	0.0175399
hsa-miR-664b-3p	47.8562	2.11441	0.490766	4.30839	1.64444e-05	0.000185767
hsa-miR-125b-5p	61135.6	1.61162	0.408418	3.94601	7.94632e-05	0.000723917
hsa-miR-4451	4.66785	-2.0593	1.05021	-1.96085	0.0498967	0.14679
hsa-miR-1262	25.7835	1.68546	0.533001	3.1622	0.00156582	0.00925514
hsa-miR-503-5p	1104.8	-2.79734	0.357692	-7.82054	5.25984e-15	2.77812e-13
hsa-miR-383-5p	16.1719	6.86423	1.22138	5.62008	1.90869e-08	4.30757e-07
hsa-miR-139-3p	28.8871	1.99606	0.659853	3.025	0.00248631	0.014108
hsa-miR-106b-5p	674.983	-1.46965	0.296012	-4.96484	6.87591e-07	1.13491e-05
hsa-miR-628-3p	13.7845	1.37385	0.594529	2.31081	0.0208432	0.0763738
hsa-miR-202-3p	46.1451	8.94507	1.00194	8.92777	4.34665e-19	4.31622e-17
hsa-miR-1303	26.8147	-1.79285	0.509373	-3.51972	0.000432006	0.00322543
hsa-miR-136-3p	579.944	1.22788	0.349529	3.51296	0.000443147	0.00328392
hsa-miR-33a-5p	1.98016	-2.39989	1.17221	-2.04733	0.040626	0.12686
hsa-miR-133a-3p	49.7792	2.66799	0.68192	3.91247	9.13578e-05	0.000809984
hsa-miR-210-5p	13.4398	-1.73887	0.696365	-2.49706	0.0125228	0.0526372
hsa-miR-152-5p	31.0961	-1.27485	0.532923	-2.39219	0.016748	0.0654755
hsa-miR-548ba	20.0518	4.34747	0.805962	5.39414	6.88544e-08	1.34064e-06
hsa-miR-17-5p	1015.13	-2.04064	0.329424	-6.19456	5.84476e-10	1.70701e-08
hsa-miR-128-1-5p	7.28289	-1.29266	0.651631	-1.98373	0.0472855	0.141005
hsa-miR-455-3p	774.49	-2.61402	0.353218	-7.4006	1.35574e-13	6.11934e-12
hsa-miR-508-3p	1622.77	7.90458	0.713111	11.0846	1.48939e-28	2.46494e-26
hsa-miR-382-3p	475.858	1.1663	0.443666	2.62877	0.00856951	0.0395928
hsa-miR-200a-5p	771.198	-4.56442	0.711567	-6.41461	1.41188e-10	4.67332e-09
hsa-miR-215-5p	39.9471	1.64085	0.55567	2.95292	0.00314782	0.0171746
hsa-miR-33b-3p	1.81177	-2.87047	1.36825	-2.09791	0.0359133	0.116924
hsa-miR-203a-3p	431.704	-1.41188	0.456386	-3.09361	0.00197739	0.011416
hsa-miR-105-3p	2.98333	-5.10757	1.26131	-4.04943	5.13433e-05	0.00049023
hsa-miR-125b-2-3p	2077.12	1.58412	0.318429	4.97481	6.53126e-07	1.09924e-05
hsa-miR-4531	2.07876	-3.99135	1.38524	-2.88135	0.00395975	0.0207553
hsa-miR-493-5p	3067.96	2.55979	0.569456	4.49514	6.95238e-06	8.12202e-05
hsa-miR-508-5p	8.0729	5.87192	1.1514	5.09979	3.40036e-07	5.92378e-06
hsa-miR-196b-3p	3.40097	-4.70533	1.3508	-3.48337	0.000495135	0.00358882
hsa-miR-223-5p	45.8228	1.07675	0.535861	2.00938	0.0444969	0.134432
hsa-miR-7-5p	1167.66	-1.48803	0.432828	-3.43792	0.000586205	0.00409931
hsa-miR-450b-5p	1731.26	-1.49032	0.425324	-3.50395	0.000458406	0.00334704
hsa-miR-1827	9.71424	2.3647	0.880832	2.68462	0.00726117	0.0344992
hsa-miR-142-5p	621.636	1.0359	0.512718	2.02041	0.0433411	0.132424
hsa-miR-548p	6.72905	-1.73634	0.749868	-2.31552	0.0205844	0.0762724
hsa-miR-4770	36.7762	1.31308	0.638883	2.05528	0.0398523	0.124837
hsa-miR-5010-3p	105.199	1.3346	0.509206	2.62094	0.00876868	0.0400744
hsa-miR-29c-3p	122.329	3.07483	0.373423	8.23418	1.80798e-16	1.38102e-14
hsa-miR-18a-3p	8.34546	-2.10702	0.645908	-3.2621	0.00110589	0.00677869
hsa-miR-487b-5p	3.25049	2.33202	1.04009	2.24213	0.0249527	0.0863345
hsa-miR-376b-5p	3.28728	2.18501	1.09865	1.98882	0.0467209	0.140163
hsa-miR-129-5p	421.106	4.92177	0.792626	6.20945	5.31718e-10	1.59999e-08
hsa-miR-664a-5p	63.6598	1.75603	0.427134	4.11119	3.93618e-05	0.000386993
hsa-miR-203a-5p	4.8611	-2.88321	0.972854	-2.96366	0.00304	0.0167707
hsa-miR-1271-5p	226.79	1.32338	0.386037	3.42812	0.000607771	0.00411631
hsa-miR-10a-3p	114.022	-2.58459	0.701413	-3.68484	0.00022885	0.00184755
hsa-miR-216b-3p	1.83186	4.18249	1.67808	2.49242	0.0126875	0.0527143
hsa-miR-181c-3p	53.7273	-1.29037	0.617402	-2.09001	0.036617	0.118439
hsa-miR-378c	252.064	-1.22576	0.422001	-2.90464	0.00367672	0.019524
hsa-miR-134-5p	1301.24	1.59107	0.377857	4.21077	2.54501e-05	0.00026885
hsa-miR-1298-5p	12.1292	-2.82386	0.721113	-3.91597	9.00407e-05	0.000805499
hsa-miR-214-3p	3088.99	1.43513	0.347788	4.12645	3.684e-05	0.000369516
hsa-miR-221-5p	1368	1.30684	0.447987	2.91714	0.00353262	0.0188597
hsa-miR-514a-3p	1275.05	7.51409	0.576972	13.0233	9.01529e-39	4.47609e-36
hsa-miR-503-3p	3.80594	-2.11667	1.01699	-2.08132	0.0374047	0.118997
hsa-miR-187-3p	163.658	-5.84476	0.518021	-11.2829	1.59463e-29	3.16694e-27
hsa-miR-217-5p	50.358	4.556	0.810511	5.62114	1.89698e-08	4.30757e-07
hsa-miR-27a-5p	118.09	-1.09505	0.42562	-2.57283	0.0100871	0.0445178
hsa-miR-1266-5p	3.89315	-1.86536	0.866235	-2.15341	0.0312862	0.104252
hsa-miR-3120-3p	288.938	1.39974	0.420377	3.32973	0.00086929	0.00549812
hsa-miR-483-5p	51.3958	-2.02915	0.568464	-3.56953	0.000357618	0.00277433
hsa-miR-514b-5p	1.9419	4.42117	1.36158	3.24709	0.0011659	0.00710271
hsa-miR-375-3p	3930.61	-8.18159	0.706508	-11.5803	5.18503e-31	1.71624e-28
hsa-miR-3605-3p	25.9674	1.1611	0.475962	2.43947	0.0147087	0.0596154
hsa-miR-20b-5p	85.6531	-3.82636	0.488975	-7.82528	5.0654e-15	2.77812e-13
hsa-miR-511-5p	85.1388	1.75158	0.322095	5.43807	5.38612e-08	1.09151e-06
hsa-miR-4324	6.64596	2.47409	1.03017	2.40164	0.0163219	0.0645379
