# Supplementary material for: Analysis of characteristic genes and ceRNA regulation mechanism of endometriosis based on full transcriptional sequencing
Source: Front Genet. 2022 Jul 22;13:902329. doi: 10.3389/fgene.2022.902329 (PMC9353714; doi:10.3389/fgene.2022.902329)
Supplement: Supplementary file 1 [file DataSheet1.ZIP › Supplementary material/Supplementary Table 7.xlsx]

## Sheet: Sheet1
From	To
ADH1B	hsa-miR-449c-5p
ADH1B	hsa-miR-3614-5p
ADH1B	hsa-miR-330-5p
ADH1B	hsa-miR-2115-3p
ADH1B	hsa-miR-93-5p
ADH1B	hsa-miR-183-5p
ADH1B	hsa-miR-296-3p
ADH1B	hsa-miR-130b-3p
ADH1B	hsa-miR-491-5p
ADH1B	hsa-miR-675-3p
ADH1B	hsa-miR-3174
PTGFR	hsa-miR-20a-5p
PTGFR	hsa-miR-105-5p
PTGFR	hsa-miR-200c-3p
PTGFR	hsa-miR-130b-3p
PTGFR	hsa-miR-20b-5p
PTGFR	hsa-miR-483-5p
PTGFR	hsa-miR-522-3p
PTGFR	hsa-miR-873-5p
PTGFR	hsa-miR-1197
PTGFR	hsa-miR-3174
PTGFR	hsa-miR-296-3p
MYOM1	hsa-miR-324-3p
ACLY	hsa-let-7f-5p
ACLY	hsa-miR-139-5p
ACLY	hsa-miR-214-3p
ACLY	hsa-miR-1294
ACLY	hsa-miR-514b-5p
ACLY	hsa-miR-129-2-3p
ACLY	hsa-miR-2682-5p
hsa-let-7f-5p	AC093908.1
hsa-let-7f-5p	SNHG4
hsa-let-7f-5p	HOXA11-AS
hsa-let-7f-5p	AC125611.4
hsa-let-7f-5p	AC020978.6
hsa-let-7f-5p	AC011447.7
hsa-let-7f-5p	LINC00665
hsa-miR-129-2-3p	LINC00886
hsa-miR-129-2-3p	AP002026.1
hsa-miR-129-2-3p	LINC00958
hsa-miR-129-2-3p	AC007342.5
hsa-miR-129-2-3p	Z95331.1
hsa-miR-1294	AP000864.1
hsa-miR-1294	AL022322.1
hsa-miR-1294	Z95331.1
hsa-miR-139-5p	AC125611.4
hsa-miR-139-5p	AC026401.3
hsa-miR-214-3p	AL645608.3
hsa-miR-214-3p	PRICKLE2-AS1
hsa-miR-214-3p	HOXA11-AS
hsa-miR-214-3p	AL138756.1
hsa-miR-214-3p	LINC00958
hsa-miR-214-3p	AP003119.3
hsa-miR-214-3p	U47924.1
hsa-miR-214-3p	ARHGAP11B
hsa-miR-214-3p	SPINT1-AS1
hsa-miR-214-3p	LINC02128
hsa-miR-214-3p	FENDRR
hsa-miR-214-3p	VPS9D1-AS1
hsa-miR-214-3p	TBX2-AS1
hsa-miR-214-3p	LINC00665
hsa-miR-214-3p	AL031666.3
hsa-miR-214-3p	DUXAP8
hsa-miR-2682-5p	AL390195.1
hsa-miR-2682-5p	LIPE-AS1
hsa-miR-2682-5p	DUXAP8
hsa-miR-514b-5p	FOXD2-AS1
hsa-miR-514b-5p	DLX6-AS1
hsa-miR-514b-5p	BX890604.1
hsa-miR-105-5p	FLG-AS1
hsa-miR-105-5p	AC068888.1
hsa-miR-1197	AC015883.1
hsa-miR-130b-3p	LINC01359
hsa-miR-130b-3p	HAGLR
hsa-miR-130b-3p	AP006248.5
hsa-miR-130b-3p	RBPMS-AS1
hsa-miR-130b-3p	AC048344.4
hsa-miR-183-5p	AC092653.1
hsa-miR-183-5p	AC016831.5
hsa-miR-183-5p	AC091563.1
hsa-miR-183-5p	AC091181.1
hsa-miR-200c-3p	LINC01140
hsa-miR-200c-3p	SEPT7-AS1
hsa-miR-200c-3p	MSC-AS1
hsa-miR-200c-3p	AL035425.3
hsa-miR-20a-5p	HAGLR
hsa-miR-20a-5p	LMCD1-AS1
hsa-miR-20a-5p	AL157394.1
hsa-miR-20a-5p	AC068888.1
hsa-miR-20a-5p	AC015883.1
hsa-miR-20a-5p	AC068473.3
hsa-miR-20b-5p	HAGLR
hsa-miR-20b-5p	LMCD1-AS1
hsa-miR-20b-5p	AL157394.1
hsa-miR-20b-5p	AC068888.1
hsa-miR-20b-5p	AC015883.1
hsa-miR-20b-5p	AC068473.3
hsa-miR-2115-3p	AC106038.1
hsa-miR-2115-3p	AC091181.1
hsa-miR-296-3p	LINC00887
hsa-miR-296-3p	AC103853.2
hsa-miR-296-3p	MEG8
hsa-miR-296-3p	RFPL1S
hsa-miR-3174	CCDC144NL-AS1
hsa-miR-3174	AC015883.1
hsa-miR-3174	AC048380.2
hsa-miR-324-3p	AC097634.1
hsa-miR-324-3p	CARMN
hsa-miR-324-3p	AC106038.1
hsa-miR-324-3p	ADIRF-AS1
hsa-miR-330-5p	HAGLR
hsa-miR-330-5p	AC068888.1
hsa-miR-330-5p	MEG3
hsa-miR-330-5p	AC126773.2
hsa-miR-3614-5p	FOXP1-IT1
hsa-miR-3614-5p	GAS1RR
hsa-miR-449c-5p	FOXP1-IT1
hsa-miR-449c-5p	AC097634.1
hsa-miR-449c-5p	WDFY3-AS2
hsa-miR-449c-5p	LINC02381
hsa-miR-483-5p	LINC00887
hsa-miR-483-5p	AP006248.3
hsa-miR-483-5p	LINC01197
hsa-miR-491-5p	WDFY3-AS2
hsa-miR-491-5p	AC010997.6
hsa-miR-491-5p	MIR4697HG
hsa-miR-491-5p	AC068888.1
hsa-miR-491-5p	LINC02381
hsa-miR-491-5p	AC015883.1
hsa-miR-491-5p	AC023043.1
hsa-miR-491-5p	AL035425.3
hsa-miR-522-3p	AL365361.1
hsa-miR-522-3p	ADAMTSL4-AS1
hsa-miR-522-3p	FOXP1-IT1
hsa-miR-522-3p	AC080013.1
hsa-miR-522-3p	TARID
hsa-miR-522-3p	AP006248.4
hsa-miR-522-3p	AL035425.3
hsa-miR-675-3p	AC068888.1
hsa-miR-873-5p	AC097634.1
hsa-miR-873-5p	AC008957.3
hsa-miR-873-5p	AL450344.3
hsa-miR-873-5p	SEPT7-AS1
hsa-miR-873-5p	AC015883.1
hsa-miR-93-5p	HAGLR
hsa-miR-93-5p	LMCD1-AS1
hsa-miR-93-5p	AL157394.1
hsa-miR-93-5p	AC068888.1
hsa-miR-93-5p	AC015883.1
hsa-miR-93-5p	AC068473.3
