# Supplementary material for: Analysis of characteristic genes and ceRNA regulation mechanism of endometriosis based on full transcriptional sequencing
Source: Front Genet. 2022 Jul 22;13:902329. doi: 10.3389/fgene.2022.902329 (PMC9353714; doi:10.3389/fgene.2022.902329)
Supplement: Supplementary file 1 [file DataSheet1.ZIP › Supplementary material/Supplementary Table 8.xlsx]

## Sheet: Sheet1
GeneSymbol	ChemicalID	Chemical name	Interaction Actions
ACLY	D052638	Particulate Matter	decreases^expression
ACLY	D001335	Vehicle Emissions	decreases^expression
ACLY	C545733	fatostatin	decreases^expression
ACLY	D019833	Genistein	decreases^expression
ACLY	C545733	fatostatin	decreases^expression
ACLY	D008055	Lipids	decreases^expression
ACLY	C029497	2,3-bis(3'-hydroxybenzyl)butyrolactone	increases^expression
ACLY	C040048	caffeic acid	decreases^expression
ACLY	D003375	Coumestrol	increases^expression
ACLY	C412815	GW 4064	decreases^expression
ACLY	D008687	Metformin	decreases^expression
ACLY	D019301	Oleic Acid	decreases^expression
ACLY	D019301	Oleic Acid	decreases^expression
ACLY	D052638	Particulate Matter	decreases^expression
ACLY	D001335	Vehicle Emissions	decreases^expression
ACLY	D014635	Valproic Acid	increases^expression
ACLY	C496492	abrine	decreases^expression
ACLY	C100187	chloropicrin	decreases^expression
ACLY	C018021	cobaltous chloride	decreases^expression
ACLY	D016572	Cyclosporine	decreases^expression
ACLY	D005020	Ethyl Methanesulfonate	decreases^expression
ACLY	C545733	fatostatin	decreases^expression
ACLY	D005557	Formaldehyde	decreases^expression
ACLY	C515005	ganoderic acid A	decreases^expression
ACLY	D019833	Genistein	decreases^expression
ACLY	C492448	ICG 001	decreases^expression
ACLY	D015474	Isotretinoin	decreases^expression
ACLY	D007559	Ivermectin	decreases^expression
ACLY	D008741	Methyl Methanesulfonate	decreases^expression
ACLY	C561240	N-(4-(2-(2-propylpyridin-4-yl)thiazol-4-yl)phenyl)methanesulfonamide	decreases^expression
ACLY	D019301	Oleic Acid	decreases^expression
ACLY	D011794	Quercetin	decreases^expression
ACLY	D012524	Sarin	decreases^expression
ACLY	D014050	Toluene	decreases^expression
ACLY	D000077288	Troglitazone	decreases^expression
ACLY	D014415	Tunicamycin	decreases^expression
ACLY	D000535	Aluminum	increases^expression
ADH1B	C511621	2-methyl-2H-pyrazole-3-carboxylic acid (2-methyl-4-o-tolylazophenyl)amide	decreases^expression
ADH1B	D013749	Tetrachlorodibenzodioxin	decreases^expression
ADH1B	D004726	Endosulfan	decreases^expression
ADH1B	D013749	Tetrachlorodibenzodioxin	decreases^expression
ADH1B	D004726	Endosulfan	decreases^expression
ADH1B	D004726	Endosulfan	decreases^expression
ADH1B	D013749	Tetrachlorodibenzodioxin	decreases^expression
ADH1B	D013749	Tetrachlorodibenzodioxin	decreases^expression
ADH1B	D013749	Tetrachlorodibenzodioxin	decreases^expression
ADH1B	D013749	Tetrachlorodibenzodioxin	decreases^expression
ADH1B	C023035	3,4,5,3',4'-pentachlorobiphenyl	decreases^expression
ADH1B	D016604	Aflatoxin B1	decreases^expression
ADH1B	D001564	Benzo(a)pyrene	decreases^expression
ADH1B	D000077300	Bosentan	decreases^expression
ADH1B	D000077300	Bosentan	decreases^expression
ADH1B	C480342	clothianidin	decreases^expression
ADH1B	D016572	Cyclosporine	decreases^expression
ADH1B	C089595	cylindrospermopsin	decreases^expression
ADH1B	D004726	Endosulfan	decreases^expression
ADH1B	C118739	entinostat	decreases^expression
ADH1B	D004958	Estradiol	decreases^expression
ADH1B	C082360	fipronil	decreases^expression
ADH1B	D007854	Lead	decreases^expression
ADH1B	D000077339	Leflunomide	decreases^expression
ADH1B	D008748	Methylcholanthrene	decreases^expression
ADH1B	C005223	methyleugenol	decreases^expression
ADH1B	D009532	Nickel	decreases^expression
ADH1B	D009242	N-Nitrosopyrrolidine	decreases^expression
ADH1B	C101816	perfluoro-n-nonanoic acid	decreases^expression
ADH1B	C076994	perfluorooctane sulfonic acid	decreases^expression
ADH1B	C023036	perfluorooctanoic acid	decreases^expression
ADH1B	D010634	Phenobarbital	decreases^expression
ADH1B	D012643	Selenium	decreases^expression
ADH1B	C017947	sodium arsenite	decreases^expression
ADH1B	D013749	Tetrachlorodibenzodioxin	decreases^expression
ADH1B	D013749	Tetrachlorodibenzodioxin	decreases^expression
ADH1B	D013849	Thimerosal	decreases^expression
ADH1B	D014028	Tobacco Smoke Pollution	decreases^expression
ADH1B	D014284	Triiodothyronine	decreases^expression
ADH1B	D000077288	Troglitazone	decreases^expression
ADH1B	D014635	Valproic Acid	decreases^expression
ADH1B	D000077337	Vorinostat	decreases^expression
ADH1B	D000431	Ethanol	increases^expression
ADH1B	D000077185	Resveratrol	increases^expression
MYOM1	D000077237	Arsenic Trioxide	decreases^expression
MYOM1	D006830	Hydralazine	increases^expression
MYOM1	D014212	Tretinoin	decreases^expression
MYOM1	D014635	Valproic Acid	increases^expression
MYOM1	D016604	Aflatoxin B1	decreases^expression
MYOM1	D000077237	Arsenic Trioxide	decreases^expression
MYOM1	D004317	Doxorubicin	decreases^expression
MYOM1	C000593030	GSK-J4	decreases^expression
MYOM1	C545476	incobotulinumtoxinA	decreases^expression
MYOM1	D009532	Nickel	decreases^expression
MYOM1	D018038	Sodium Selenite	decreases^expression
MYOM1	D000077210	Sunitinib	decreases^expression
MYOM1	D014212	Tretinoin	decreases^expression
MYOM1	D014260	Triclosan	decreases^expression
MYOM1	D014520	Urethane	decreases^expression
MYOM1	D014635	Valproic Acid	decreases^expression
PTGFR	C006326	fluprostenol	increases^expression
PTGFR	C006326	fluprostenol	increases^expression
PTGFR	C006326	fluprostenol	increases^expression
PTGFR	C006326	fluprostenol	increases^expression
PTGFR	D016627	Oxidopamine	increases^expression
PTGFR	D016627	Oxidopamine	increases^expression
PTGFR	D016627	Oxidopamine	increases^expression
PTGFR	D016627	Oxidopamine	increases^expression
PTGFR	D018501	Antirheumatic Agents	decreases^expression
PTGFR	D000077237	Arsenic Trioxide	decreases^expression
PTGFR	D002117	Calcitriol	decreases^expression
PTGFR	C480342	clothianidin	decreases^expression
PTGFR	D016572	Cyclosporine	decreases^expression
PTGFR	D003907	Dexamethasone	decreases^expression
PTGFR	C086401	pentabromodiphenyl ether	decreases^expression
PTGFR	D014028	Tobacco Smoke Pollution	decreases^expression
PTGFR	C012589	trichostatin A	decreases^expression
PTGFR	D014635	Valproic Acid	decreases^expression
